# Supplementary material for: Polygenic risk score-based phenome-wide association study identifies novel associations for Tourette syndrome
Source: Transl Psychiatry. 2023 Feb 23;13:69. doi: 10.1038/s41398-023-02341-5 (PMC9950421; doi:10.1038/s41398-023-02341-5)
Supplement: Supplementary file 3 — Additional File 2 [file 41398_2023_2341_MOESM3_ESM.xlsx]

## Sheet: ADHD PheWAS
Table 1: Phenome Wide Associations of Phenotypes with ADHD PRS. Phenotypes arranged based on their main categories
Categories	Phenotypes	beta	lower	upper	pvalue	se	Zscore
Biochemical Measures	1gG antigen for Herpes Simplex virus-1	0.0412114	0.01701	0.0654128	0.000848206	0.0123477	3.33759
Biochemical Measures	2mgG unique antigen for Herpes Simplex virus-2	0.00591492	-0.0185378	0.0303676	0.63538	0.0124759	0.474109
Biochemical Measures	Alanine aminotransferase	0.0278194	0.024531	0.0311077	1.00867e-61	0.00167772	16.5817
Biochemical Measures	Albumin	-0.0141245	-0.0177129	-0.010536	1.21687e-14	0.00183083	-7.71477
Biochemical Measures	Alkaline phosphatase	0.0279523	0.0245302	0.0313744	1.15658e-57	0.00174596	16.0097
Biochemical Measures	Apolipoprotein A	-0.0320052	-0.035366	-0.0286444	1.06466e-77	0.00171471	-18.6651
Biochemical Measures	Apolipoprotein B	0.006478	0.00297843	0.00997756	0.000285592	0.00178549	3.62812
Biochemical Measures	Aspartate aminotransferase	0.00907188	0.00571859	0.0124252	1.14337e-07	0.00171086	5.30252
Biochemical Measures	Basophill count	0.012816	0.00633	0.0193021	0.000107591	0.0033092	3.87285
Biochemical Measures	Basophill count acquisition route	-0.00220054	-0.00958927	0.00518817	0.559404	0.00376975	-0.583737
Biochemical Measures	Basophill percentage	0.00139082	-0.00207549	0.00485713	0.431624	0.00176853	0.786428
Biochemical Measures	Basophill percentage acquisition route	-0.00219524	-0.00958392	0.00519342	0.560348	0.00376972	-0.582335
Biochemical Measures	BK VP1 antigen for Human Polyomavirus BKV	-0.0289596	-0.0531878	-0.00473141	0.0191518	0.0123613	-2.34276
Biochemical Measures	BKV seropositivity for Human Polyomavirus BKV	-0.268362	-0.389197	-0.147905	1.29572e-05	0.0614575	-4.36663
Biochemical Measures	C-reactive protein	0.0524016	0.0489406	0.0558626	2.95742e-193	0.0017658	29.6758
Biochemical Measures	C. trachomatis Definition I seropositivity for Chlamydia trachomatis	0.0371044	-0.0255192	0.0997588	0.245569	0.0319665	1.16073
Biochemical Measures	C. trachomatis Definition II seropositivity for Chlamydia trachomatis	0.0903522	-0.0622992	0.242992	0.245847	0.0778772	1.16019
Biochemical Measures	CagA antigen for Helicobacter pylori	0.0258037	-0.00817943	0.0597869	0.136643	0.0173383	1.48825
Biochemical Measures	Calcium	0.00598457	0.00234449	0.00962465	0.00127162	0.00185719	3.22239
Biochemical Measures	Catalase antigen for Helicobacter pylori	0.00884414	-0.0154458	0.0331341	0.475393	0.0123928	0.713651
Biochemical Measures	Cholesterol	-0.0103093	-0.0137456	-0.00687303	4.10228e-09	0.0017532	-5.88027
Biochemical Measures	CMV seropositivity for Human Cytomegalovirus	0.108561	0.0584834	0.158771	2.19607e-05	0.025617	4.23787
Biochemical Measures	Core antigen for Hepatitis C Virus	-0.00838715	-0.0534736	0.0366993	0.715417	0.0230033	-0.364607
Biochemical Measures	Creatinine	0.000655081	-0.0021563	0.00346646	0.647891	0.00143438	0.456701
Biochemical Measures	Creatinine (enzymatic) in urine	0.0191217	0.0158756	0.0223677	7.86261e-31	0.00165614	11.546
Biochemical Measures	Cystatin C	0.0333113	0.0301514	0.0364713	8.94083e-95	0.00161224	20.6615
Biochemical Measures	Direct bilirubin	-0.00431897	-0.00796798	-0.000669964	0.020351	0.00186174	-2.31986
Biochemical Measures	E6 antigen for Human Papillomavirus type-16	-0.0098432	-0.0547861	0.0350998	0.667741	0.0229301	-0.42927
Biochemical Measures	E7 antigen for Human Papillomavirus type-16	-0.00126315	-0.0255926	0.0230663	0.918936	0.012413	-0.10176
Biochemical Measures	EA-D antigen for Epstein-Barr Virus	-0.0213632	-0.0454847	0.00275826	0.0825813	0.0123069	-1.73588
Biochemical Measures	EBNA-1 antigen for Epstein-Barr Virus	0.00656145	-0.0178835	0.0310064	0.598775	0.0124719	0.526098
Biochemical Measures	EBV seropositivity for Epstein-Barr Virus	0.080599	-0.023456	0.184881	0.129321	0.0532052	1.51487
Biochemical Measures	Eosinophill count	0.00919412	0.00574254	0.0126457	1.78208e-07	0.00176101	5.22093
Biochemical Measures	Eosinophill count acquisition route	-0.00220054	-0.00958927	0.00518817	0.559404	0.00376975	-0.583737
Biochemical Measures	Eosinophill percentage	-0.00232203	-0.00577397	0.00112991	0.187364	0.0017612	-1.31844
Biochemical Measures	Eosinophill percentage acquisition route	-0.00219524	-0.00958392	0.00519342	0.560348	0.00376972	-0.582335
Biochemical Measures	Estimated sample dilution factor	0.00142552	-0.00206086	0.0049119	0.422903	0.00177877	0.801408
Biochemical Measures	Gamma glutamyltransferase	0.0364336	0.0331902	0.0396769	2.39107e-107	0.00165477	22.0172
Biochemical Measures	gE / gI antigen for Varicella Zoster Virus	0.000491957	-0.0237249	0.0247088	0.968235	0.0123555	0.0398168
Biochemical Measures	Glucose	0.0142296	0.010624	0.0178353	1.03742e-14	0.00183962	7.7351
Biochemical Measures	Glycated haemoglobin (HbA1c)	0.0345757	0.0312383	0.0379131	1.32035e-91	0.00170276	20.3056
Biochemical Measures	GroEL antigen for Helicobacter pylori	0.0253154	0.00108718	0.0495437	0.0405714	0.0123614	2.04795
Biochemical Measures	H. pylori Definition I seropositivity for Helicobacter pylori	0.0868975	0.012257	0.161781	0.0226795	0.0382061	2.27444
Biochemical Measures	H. pylori Definition II seropositivity for Helicobacter pylori	0.101303	0.0458409	0.156881	0.000347904	0.0283562	3.57251
Biochemical Measures	Haematocrit percentage	0.00134973	-0.00148474	0.0041842	0.350661	0.00144616	0.933323
Biochemical Measures	Haematocrit percentage acquisition route	-0.00193396	-0.00931815	0.00545021	0.607722	0.00376743	-0.513337
Biochemical Measures	Haemoglobin concentration	0.00139112	-0.00136934	0.00415157	0.323292	0.00140839	0.987731
Biochemical Measures	Haemoglobin concentration acquisition route	-0.00193121	-0.00931539	0.00545296	0.608233	0.00376743	-0.512606
Biochemical Measures	HBc antigen for Hepatitis B Virus	-0.00399955	-0.0489509	0.0409518	0.861564	0.0229344	-0.174391
Biochemical Measures	HBe antigen for Hepatitis B Virus	0.0111834	-0.0132362	0.0356031	0.36934	0.012459	0.897619
Biochemical Measures	HBV seropositivity for Hepatitis B Virus	0.130456	-0.069714	0.330754	0.20147	0.102193	1.27656
Biochemical Measures	HCV seropositivity for Hepatitis C Virus	0.17291	-0.330725	0.673234	0.499085	0.255267	0.677369
Biochemical Measures	HDL cholesterol	-0.0427517	-0.0460548	-0.0394486	8.20779e-142	0.00168526	-25.3681
Biochemical Measures	HHV-6 overall seropositivity for Human Herpesvirus-6	0.0114707	-0.0723123	0.0953073	0.78847	0.0427738	0.268172
Biochemical Measures	HHV-6A seropositivity for Human Herpesvirus-6	0.0176072	-0.0405567	0.0758056	0.553028	0.0296931	0.592973
Biochemical Measures	HHV-6B seropositivity for Human Herpesvirus-6	0.0132444	-0.0463021	0.0728214	0.662914	0.0303964	0.435723
Biochemical Measures	HHV-7 seropositivity for Human Herpesvirus-7	-0.0702925	-0.18168	0.0410338	0.215918	0.0567991	-1.23756
Biochemical Measures	High light scatter reticulocyte count	0.0418744	0.0384132	0.0453356	3.46647e-124	0.00176592	23.7126
Biochemical Measures	High light scatter reticulocyte count acquisition route	-0.0018973	-0.00932351	0.0055289	0.616549	0.00378888	-0.500755
Biochemical Measures	High light scatter reticulocyte percentage	0.0422622	0.0387766	0.0457477	1.00541e-124	0.00177836	23.7647
Biochemical Measures	High light scatter reticulocyte percentage acquisition route	-0.00190102	-0.00932722	0.00552517	0.615858	0.00378887	-0.501737
Biochemical Measures	HIV-1 env antigen for Human Immunodeficiency Virus	0.000544584	-0.023846	0.0249351	0.965089	0.0124442	0.0437622
Biochemical Measures	HIV-1 gag antigen for Human Immunodeficiency Virus	0.0116146	-0.0128227	0.036052	0.351521	0.012468	0.931551
Biochemical Measures	HIV-1 seropositivity for Human Immunodeficiency Virus	0.28761	-0.32344	0.904187	0.356648	0.31458	0.914268
Biochemical Measures	HPV 16 Definition I seropositivity for Human Papillomavirus type-16	0.0942943	-0.030348	0.219032	0.13819	0.0636415	1.48165
Biochemical Measures	HPV 16 Definition II seropositivity for Human Papillomavirus type-16	0.10215	-0.0153722	0.219758	0.0885086	0.0600041	1.70238
Biochemical Measures	HPV 18 seropositivity for Human Papillomavirus type-18	-0.00889565	-0.173829	0.155795	0.915727	0.0840258	-0.105868
Biochemical Measures	HSV-1 seropositivity for Herpes Simplex virus-1	0.12761	0.0748459	0.180533	2.20393e-06	0.0270015	4.72603
Biochemical Measures	HSV-2 seropositivity for Herpes Simplex virus-2	0.0255916	-0.0422594	0.0934515	0.459716	0.0346224	0.739162
Biochemical Measures	HTLV-1 env antigen for Human T-Lymphotropic Virus 1	0.0137267	-0.0106229	0.0380764	0.269152	0.0124233	1.10492
Biochemical Measures	HTLV-1 gag antigen for Human T-Lymphotropic Virus 1	0.0233459	-0.000851924	0.0475437	0.058627	0.0123458	1.89099
Biochemical Measures	HTLV-1 seropositivity for Human T-Lymphotropic Virus 1	0.0248246	-0.178878	0.228125	0.810966	0.103724	0.239332
Biochemical Measures	IE1A antigen for Human Herpesvirus-6	0.00546058	-0.0189386	0.0298597	0.660874	0.0124485	0.438652
Biochemical Measures	IE1B antigen for Human Herpesvirus-6	0.00721987	-0.0172203	0.0316601	0.56254	0.0124695	0.579003
Biochemical Measures	IGF-1	-0.0269957	-0.0303682	-0.0236232	1.89106e-55	0.00172066	-15.6891
Biochemical Measures	Immature reticulocyte fraction	0.0327863	0.0293019	0.0362708	6.61917e-76	0.00177777	18.4424
Biochemical Measures	Immature reticulocyte fraction acquisition route	-0.00190102	-0.00932722	0.00552517	0.615858	0.00378887	-0.501737
Biochemical Measures	JC VP1 antigen for Human Polyomavirus JCV	0.00944036	-0.014912	0.0337927	0.447319	0.0124247	0.759808
Biochemical Measures	JCV seropositivity for Human Polyomavirus JCV	0.00728524	-0.0422386	0.0568197	0.773091	0.0252727	0.288266
Biochemical Measures	K8.1 antigen for Kaposi's Sarcoma-Associated Herpesvirus	0.010907	-0.0134327	0.0352467	0.379728	0.0124182	0.878307
Biochemical Measures	KSHV seropositivity for Kaposi's Sarcoma-Associated Herpesvirus	-0.0218517	-0.116634	0.0728557	0.651179	0.0483201	-0.452229
Biochemical Measures	L1 antigen for Human Papillomavirus type-16	0.00989188	-0.0145014	0.0342852	0.426672	0.0124455	0.794813
Biochemical Measures	L1 antigen for Human Papillomavirus type-18	-0.00875401	-0.0332028	0.0156948	0.482762	0.0124739	-0.701787
Biochemical Measures	LANA antigen for Kaposi's Sarcoma-Associated Herpesvirus	0.00168974	-0.0226873	0.0260668	0.891917	0.0124373	0.135861
Biochemical Measures	LDL direct	-0.00341214	-0.00689558	7.13076e-05	0.0548777	0.00177727	-1.91988
Biochemical Measures	Lipoprotein A	-0.00123626	-0.00515439	0.00268188	0.536303	0.00199905	-0.618422
Biochemical Measures	Lymphocyte count	0.027364	0.023919	0.030809	1.25425e-54	0.00175766	15.5684
Biochemical Measures	Lymphocyte count acquisition route	-0.00220054	-0.00958927	0.00518817	0.559404	0.00376975	-0.583737
Biochemical Measures	Lymphocyte percentage	0.00230992	-0.00112522	0.00574505	0.187518	0.00175262	1.31798
Biochemical Measures	Lymphocyte percentage acquisition route	-0.00219524	-0.00958392	0.00519342	0.560348	0.00376972	-0.582335
Biochemical Measures	MC VP1 antigen for Merkel Cell Polyomavirus	-0.0162994	-0.040684	0.00808515	0.190124	0.0124411	-1.31013
Biochemical Measures	MCV seropositivity for Merkel Cell Polyomavirus	0.00605323	-0.0457084	0.0578293	0.818706	0.0264164	0.229147
Biochemical Measures	Mean corpuscular haemoglobin	-0.00310877	-0.00654064	0.000323095	0.0758248	0.00175095	-1.77547
Biochemical Measures	Mean corpuscular haemoglobin acquisition route	-0.00195494	-0.00933921	0.00542932	0.603838	0.00376748	-0.518898
Biochemical Measures	Mean corpuscular haemoglobin concentration	0.000285329	-0.00314861	0.00371926	0.870632	0.00175201	0.162858
Biochemical Measures	Mean corpuscular haemoglobin concentration acquisition route	-0.0019502	-0.00933445	0.00543404	0.604714	0.00376747	-0.517641
Biochemical Measures	Mean corpuscular volume	-0.00397484	-0.00741734	-0.000532344	0.0236327	0.00175638	-2.26309
Biochemical Measures	Mean corpuscular volume acquisition route	-0.00193388	-0.00931806	0.00545028	0.607736	0.00376743	-0.513316
Biochemical Measures	Mean platelet (thrombocyte) volume	0.00407271	0.000610628	0.00753479	0.0211301	0.00176637	2.3057
Biochemical Measures	Mean platelet (thrombocyte) volume acquisition route	-0.00195332	-0.00933751	0.00543086	0.604134	0.00376744	-0.518474
Biochemical Measures	Mean reticulocyte volume	0.00371035	0.000235444	0.00718525	0.0363705	0.00177291	2.0928
Biochemical Measures	Mean reticulocyte volume acquisition route	-0.00190102	-0.00932722	0.00552517	0.615858	0.00378887	-0.501737
Biochemical Measures	Mean sphered cell volume	-0.00265672	-0.00613585	0.000822396	0.134479	0.00177506	-1.49669
Biochemical Measures	Mean sphered cell volume acquisition route	-0.00190102	-0.00932722	0.00552517	0.615858	0.00378887	-0.501737
Biochemical Measures	Microalbumin in urine	0.0155717	0.00935929	0.021784	8.99159e-07	0.00316957	4.91286
Biochemical Measures	momp A antigen for Chlamydia trachomatis	-0.00124552	-0.0256486	0.0231575	0.920304	0.0124505	-0.100037
Biochemical Measures	momp D antigen for Chlamydia trachomatis	0.00718618	-0.0171694	0.0315417	0.563012	0.0124263	0.578303
Biochemical Measures	Monocyte count	0.0152223	0.0118611	0.0185834	6.93493e-19	0.00171487	8.87662
Biochemical Measures	Monocyte count acquisition route	-0.00220054	-0.00958927	0.00518817	0.559404	0.00376975	-0.583737
Biochemical Measures	Monocyte percentage	-0.0075988	-0.0109473	-0.00425026	8.6809e-06	0.00170844	-4.4478
Biochemical Measures	Monocyte percentage acquisition route	-0.00219524	-0.00958392	0.00519342	0.560348	0.00376972	-0.582335
Biochemical Measures	Neutrophill count	0.0248759	0.0214112	0.0283406	5.79687e-45	0.0017677	14.0725
Biochemical Measures	Neutrophill count acquisition route	-0.00220054	-0.00958927	0.00518817	0.559404	0.00376975	-0.583737
Biochemical Measures	Neutrophill percentage	0.000450959	-0.00301515	0.00391707	0.798721	0.00176842	0.255006
Biochemical Measures	Neutrophill percentage acquisition route	-0.00219524	-0.00958392	0.00519342	0.560348	0.00376972	-0.582335
Biochemical Measures	NS3 antigen for Hepatitis C Virus	0.00770219	-0.0166789	0.0320833	0.53575	0.0124393	0.619179
Biochemical Measures	Nucleated red blood cell count	-0.00820028	-0.0453976	0.028997	0.665677	0.0189782	-0.432089
Biochemical Measures	Nucleated red blood cell count acquisition route	-0.00222292	-0.00961171	0.00516585	0.555419	0.00376978	-0.589668
Biochemical Measures	Nucleated red blood cell percentage	-0.00823269	-0.0454363	0.0289709	0.66449	0.0189814	-0.433723
Biochemical Measures	Nucleated red blood cell percentage acquisition route	-0.00222292	-0.00961171	0.00516585	0.555419	0.00376978	-0.589668
Biochemical Measures	Oestradiol	-0.0107427	-0.0181099	-0.00337552	0.00426426	0.00375878	-2.85804
Biochemical Measures	OMP antigen for Helicobacter pylori	-0.00325556	-0.0275001	0.020989	0.792378	0.0123697	-0.263189
Biochemical Measures	p101 k antigen for Human Herpesvirus-6	-0.0213194	-0.045599	0.00296023	0.0852399	0.0123876	-1.72103
Biochemical Measures	p22 antigen for Toxoplasma gondii	-0.00823562	-0.0325482	0.016077	0.506687	0.0124044	-0.663928
Biochemical Measures	pGP3 antigen for Chlamydia trachomatis	-0.00792397	-0.0528374	0.0369895	0.729506	0.022915	-0.345798
Biochemical Measures	Phosphate	-0.00219266	-0.00574031	0.00135498	0.225749	0.00181002	-1.2114
Biochemical Measures	Platelet count	0.00244663	-0.000904778	0.00579804	0.152477	0.0017099	1.43086
Biochemical Measures	Platelet count acquisition route	-0.00194964	-0.00933385	0.00543455	0.604815	0.00376744	-0.517498
Biochemical Measures	Platelet crit	0.00501529	0.00172252	0.00830807	0.00283346	0.00167999	2.98532
Biochemical Measures	Platelet crit acquisition route	-0.00195161	-0.00933581	0.00543257	0.60445	0.00376744	-0.51802
Biochemical Measures	Platelet distribution width	0.00345661	3.04241e-05	0.0068828	0.048	0.00174806	1.9774
Biochemical Measures	Platelet distribution width acquisition route	-0.00195332	-0.00933751	0.00543086	0.604134	0.00376744	-0.518474
Biochemical Measures	PorB antigen for Chlamydia trachomatis	0.0191756	-0.00527568	0.0436268	0.124253	0.0124751	1.5371
Biochemical Measures	Potassium in urine	0.00740676	0.00397775	0.0108358	2.30053e-05	0.0017495	4.23365
Biochemical Measures	pp 28 antigen for Human Cytomegalovirus	0.0480527	0.0238789	0.0722265	9.84914e-05	0.0123336	3.8961
Biochemical Measures	pp 52 antigen for Human Cytomegalovirus	0.0378904	0.0137556	0.0620252	0.00209544	0.0123137	3.0771
Biochemical Measures	pp150 Nter antigen for Human Cytomegalovirus	0.0366861	0.0125778	0.0607944	0.00286442	0.0123001	2.98258
Biochemical Measures	Red blood cell (erythrocyte) count	0.00340747	0.000429592	0.00638535	0.0249156	0.00151933	2.24275
Biochemical Measures	Red blood cell (erythrocyte) count acquisition route	-0.00193396	-0.00931815	0.00545021	0.607722	0.00376743	-0.513337
Biochemical Measures	Red blood cell (erythrocyte) distribution width	0.0168796	0.013435	0.0203243	7.71265e-22	0.00175746	9.60454
Biochemical Measures	Red blood cell (erythrocyte) distribution width acquisition route	-0.00193388	-0.00931806	0.00545028	0.607736	0.00376743	-0.513316
Biochemical Measures	Reticulocyte count	0.0376583	0.0342136	0.0411031	8.90222e-102	0.00175752	21.427
Biochemical Measures	Reticulocyte count acquisition route	-0.0018973	-0.00932351	0.0055289	0.616549	0.00378888	-0.500755
Biochemical Measures	Reticulocyte percentage	0.0384314	0.0349447	0.0419182	1.99786e-103	0.00177895	21.6034
Biochemical Measures	Reticulocyte percentage acquisition route	-0.00190102	-0.00932722	0.00552517	0.615858	0.00378887	-0.501737
Biochemical Measures	Rheumatoid factor	0.00412829	-0.00756872	0.0158253	0.489087	0.00596786	0.691753
Biochemical Measures	sag1 antigen for Toxoplasma gondii	0.00295547	-0.0212765	0.0271875	0.81104	0.0123633	0.239053
Biochemical Measures	SHBG	-0.0261834	-0.0295224	-0.0228445	2.74685e-53	0.00170355	-15.3699
Biochemical Measures	Sodium in urine	0.0296801	0.0263449	0.0330153	4.27028e-68	0.00170164	17.4421
Biochemical Measures	T. gondii seropositivity for Toxoplasma gondii	-0.0163028	-0.072085	0.0394499	0.566607	0.0284453	-0.57313
Biochemical Measures	tarp-D F1 antigen for Chlamydia trachomatis	0.0244172	-0.0205563	0.0693907	0.28731	0.0229457	1.06413
Biochemical Measures	tarp-D F2 antigen for Chlamydia trachomatis	-0.00459093	-0.0289835	0.0198016	0.712173	0.0124452	-0.368892
Biochemical Measures	Testosterone	-0.00365051	-0.00586602	-0.001435	0.00124037	0.00113036	-3.22951
Biochemical Measures	Total bilirubin	-0.0159323	-0.0192685	-0.0125961	8.0293e-21	0.00170216	-9.36006
Biochemical Measures	Total protein	-0.0013735	-0.00502262	0.00227561	0.460684	0.00186179	-0.737733
Biochemical Measures	Triglycerides	0.0373091	0.0339168	0.0407015	5.5387e-103	0.00173079	21.5562
Biochemical Measures	U14 antigen for Human Herpesvirus-7	-0.0372478	-0.0612992	-0.0131964	0.0024077	0.0122711	-3.03541
Biochemical Measures	Urate	0.0300514	0.0270911	0.0330118	4.96982e-88	0.00151038	19.8965
Biochemical Measures	Urea	0.00599702	0.00266061	0.00933343	0.000426844	0.00170225	3.52299
Biochemical Measures	UreA antigen for Helicobacter pylori	0.0164823	-0.00781681	0.0407813	0.18366	0.0123975	1.32948
Biochemical Measures	VacA antigen for Helicobacter pylori	0.0175002	-0.0068157	0.041816	0.158335	0.012406	1.41061
Biochemical Measures	VCA p18 antigen for Epstein-Barr Virus	0.0152374	-0.00915347	0.0396282	0.22075	0.0124443	1.22445
Biochemical Measures	Vitamin D	-0.00312969	-0.00668925	0.000429866	0.0848393	0.0018161	-1.7233
Biochemical Measures	VZV seropositivity for Varicella Zoster Virus	0.0321957	-0.0611788	0.125674	0.499323	0.0476929	0.675062
Biochemical Measures	White blood cell (leukocyte) count	0.0314558	0.0279964	0.0349152	5.17565e-71	0.00176499	17.8221
Biochemical Measures	White blood cell (leukocyte) count acquisition route	-0.00194294	-0.00932716	0.00544127	0.606058	0.00376745	-0.515716
Biochemical Measures	ZEBRA antigen for Epstein-Barr Virus	-0.00760304	-0.031745	0.0165389	0.537013	0.0123173	-0.617264
Cognition and Mental Health	Able to confide	-0.0173798	-0.0239496	-0.01081	2.16129e-07	0.00335194	-5.18501
Cognition and Mental Health	Able to pay rent/mortgage as an adult	-0.100127	-0.117517	-0.0827364	1.61803e-29	0.00887259	-11.2849
Cognition and Mental Health	Actions taken following self-harm: Need hospital treatment (eg A&E)	0.16454	0.119139	0.209953	1.2266e-12	0.0231701	7.10137
Cognition and Mental Health	Actions taken following self-harm: Receive help from friends / family / neighbours	0.177364	0.122745	0.231999	1.96514e-10	0.0278748	6.3629
Cognition and Mental Health	Actions taken following self-harm: See anyone from psychiatric or mental health services, including liaison services	0.164297	0.113747	0.214861	1.89622e-10	0.0257977	6.36867
Cognition and Mental Health	Actions taken following self-harm: See own GP	0.158833	0.100364	0.217314	1.01324e-07	0.0298374	5.32328
Cognition and Mental Health	Actions taken following self-harm: Use a helpline / voluntary organization	0.188648	0.0969442	0.280376	5.53328e-05	0.0467999	4.03094
Cognition and Mental Health	Activities undertaken to treat anxiety: Other therapeutic activities such as mindfulness, yoga or art classes	-0.0043077	-0.0305994	0.0219835	0.748109	0.0134139	-0.321138
Cognition and Mental Health	Activities undertaken to treat anxiety: Talking therapies, such as psychotherapy, counselling, group therapy or CBT	0.0474876	0.0294036	0.0655751	2.65658e-07	0.00922829	5.14587
Cognition and Mental Health	Activities undertaken to treat depression: Other therapeutic activities such as mindfulness, yoga or art classes	0.0180657	-0.0046528	0.0407856	0.119108	0.0115918	1.55849
Cognition and Mental Health	Activities undertaken to treat depression: Talking therapies, such as psychotherapy, counselling, group therapy or CBT	0.0506432	0.035976	0.0653141	1.31829e-11	0.00748514	6.76584
Cognition and Mental Health	Age at first episode of depression	-0.000887738	-0.00892653	0.00715106	0.82864	0.00410143	-0.216446
Cognition and Mental Health	Age at last episode of depression	0.017021	0.0090848	0.0249572	2.63013e-05	0.00404907	4.20368
Cognition and Mental Health	Attempted suicide in past year	0.0621272	-0.189524	0.313065	0.627708	0.12803	0.485256
Cognition and Mental Health	Avoided activities or situations because of previous stressful experience in past month	0.0364415	0.0216668	0.0512161	1.33783e-06	0.00753807	4.83432
Cognition and Mental Health	Been in a confiding relationship as an adult	-0.0330868	-0.0443852	-0.0217884	9.50692e-09	0.0057645	-5.73976
Cognition and Mental Health	Belief that own life is meaningful	-0.00154556	-0.0129943	0.00990321	0.791321	0.00584121	-0.264596
Cognition and Mental Health	Belittlement by partner or ex-partner as an adult	0.0746082	0.0605545	0.0886619	2.41189e-25	0.00717026	10.4052
Cognition and Mental Health	Bipolar disorder status	-0.0134506	-0.14632	0.119359	0.842536	0.06776	-0.198503
Cognition and Mental Health	Contemplated self-harm in past year	-0.00609485	-0.0455914	0.0333974	0.762283	0.0201491	-0.302488
Cognition and Mental Health	Depression possibly related to childbirth	0.0491815	0.0178622	0.0805134	0.00208882	0.0159857	3.0766
Cognition and Mental Health	Depression possibly related to stressful or traumatic event	0.0304323	0.0122475	0.0486211	0.00103917	0.00928	3.27935
Cognition and Mental Health	Did your sleep change?	0.0494926	0.0279648	0.0710285	6.63051e-06	0.0109877	4.50437
Cognition and Mental Health	Difficulty concentrating during worst depression	0.0450758	0.0243003	0.0658582	2.12031e-05	0.0106033	4.25113
Cognition and Mental Health	Difficulty concentrating during worst period of anxiety	0.0371294	0.0113315	0.0629363	0.00479551	0.0131668	2.81993
Cognition and Mental Health	Difficulty stopping worrying during worst period of anxiety	-0.0449966	-0.0915422	0.00154311	0.0580863	0.0237448	-1.89501
Cognition and Mental Health	Duration of worst depression	0.039836	0.0256831	0.0539889	3.46672e-08	0.00722088	5.51678
Cognition and Mental Health	Duration to complete alphanumeric path (trail #2)	0.0275408	0.0209005	0.0341811	4.38989e-16	0.0033879	8.12917
Cognition and Mental Health	Duration to complete numeric path (trail #1)	0.00667887	-0.000139739	0.0134975	0.0548834	0.00347888	1.91983
Cognition and Mental Health	Duration to entering value	0.0271332	0.0211659	0.0331005	5.10841e-19	0.00304454	8.91208
Cognition and Mental Health	Easily tired during worst period of anxiety	0.0256288	0.000828829	0.050435	0.0428389	0.0126562	2.025
Cognition and Mental Health	Errors before selecting correct item in alphanumeric path (trail #2)	0.00532868	-0.0173616	0.028019	0.645308	0.0115767	0.460294
Cognition and Mental Health	Errors before selecting correct item in numeric path (trail #1)	-0.0172128	-0.0468185	0.0123928	0.254489	0.0151049	-1.13955
Cognition and Mental Health	Ever addicted to a behaviour or miscellanous	-0.0660114	-0.125982	-0.00612982	0.0308226	0.0305518	-2.16064
Cognition and Mental Health	Ever addicted to alcohol	0.0323707	-0.0200466	0.0848322	0.226248	0.0267661	1.20939
Cognition and Mental Health	Ever addicted to any substance or behaviour	0.0829033	0.057113	0.108699	2.97047e-10	0.0131611	6.29914
Cognition and Mental Health	Ever addicted to illicit or recreational drugs	0.0808457	-0.0170563	0.178868	0.105685	0.0500111	1.61655
Cognition and Mental Health	Ever attempted suicide	0.0735096	0.014416	0.132738	0.0148565	0.0302185	2.4326
Cognition and Mental Health	Ever believed in an un-real conspiracy against self	0.109639	0.0408764	0.178404	0.00177758	0.035084	3.12505
Cognition and Mental Health	Ever believed in un-real communications or signs	-0.00324978	-0.0758577	0.0693487	0.930091	0.0370401	-0.0877369
Cognition and Mental Health	Ever contemplated self-harm	0.0831332	0.0661285	0.100138	9.69567e-22	0.00867586	9.58213
Cognition and Mental Health	Ever depressed for a whole week	0.0640095	0.051952	0.0760715	2.4024e-25	0.00615408	10.4011
Cognition and Mental Health	Ever felt worried, tense, or anxious for most of a month or longer	0.0249288	0.0108577	0.0390016	0.000516319	0.00718003	3.47196
Cognition and Mental Health	Ever had period extreme irritability	0.0927412	0.0787119	0.106777	2.24814e-38	0.00716129	12.9504
Cognition and Mental Health	Ever had period of mania / excitability	0.106723	0.0764212	0.137032	5.11787e-12	0.0154638	6.90145
Cognition and Mental Health	Ever had prolonged feelings of sadness or depression	0.046862	0.0346259	0.0591014	6.12528e-14	0.00624457	7.50444
Cognition and Mental Health	Ever had prolonged loss of interest in normal activities	0.0759656	0.0635133	0.0884232	6.15953e-33	0.00635592	11.9519
Cognition and Mental Health	Ever heard an un-real voice	0.0896863	0.0434755	0.135902	0.000142511	0.0235792	3.80361
Cognition and Mental Health	Ever highly irritable/argumentative for 2 days	0.130597	0.114778	0.146425	7.38068e-59	0.00807561	16.1717
Cognition and Mental Health	Ever manic/hyper for 2 days	0.135046	0.10861	0.161492	1.36972e-23	0.0134929	10.0087
Cognition and Mental Health	Ever physically dependent on alcohol	0.0964066	0.00341777	0.189673	0.0423706	0.0475848	2.026
Cognition and Mental Health	Ever prescribed a medication for unusual or psychotic experiences	0.0393769	-0.0463662	0.125235	0.368292	0.0438052	0.89891
Cognition and Mental Health	Ever seen an un-real vision	0.0523918	0.0184522	0.0863343	0.00248254	0.0173176	3.02535
Cognition and Mental Health	Ever self-harmed	0.141991	0.112208	0.171787	9.42727e-21	0.0152019	9.34036
Cognition and Mental Health	Ever sought or received professional help for mental distress	0.0613805	0.0488919	0.0738733	5.88451e-22	0.0063739	9.62997
Cognition and Mental Health	Ever suffered mental distress preventing usual activities	0.0823501	0.0693737	0.0953322	1.67508e-35	0.00662357	12.4329
Cognition and Mental Health	Ever talked to a health professional about unusual or psychotic experiences	0.0454836	-0.0202243	0.111284	0.175099	0.0335717	1.35482
Cognition and Mental Health	Ever thought that life not worth living	0.0446239	0.0317912	0.0574567	9.43661e-12	0.00654733	6.81559
Cognition and Mental Health	Ever unenthusiastic/disinterested for a whole week	0.079178	0.0665712	0.0917907	8.31048e-35	0.00643502	12.3042
Cognition and Mental Health	Ever worried more than most people would in similar situation	0.025246	0.0101921	0.0403018	0.00101344	0.00768152	3.2866
Cognition and Mental Health	Fed-up feelings	0.0910944	0.0839811	0.09821	5.54e-139	0.00363038	25.0923
Cognition and Mental Health	Feelings of tiredness during worst episode of depression	0.0284312	0.0064804	0.0503863	0.0111363	0.0112016	2.53813
Cognition and Mental Health	Feelings of worthlessness during worst period of depression	0.00152028	-0.0151971	0.0182377	0.858533	0.00852929	0.178242
Cognition and Mental Health	Felt distant from other people in past month	0.0247271	0.00718032	0.0422738	0.00574605	0.00895241	2.76205
Cognition and Mental Health	Felt hated by family member as a child	0.109871	0.093026	0.126716	2.13861e-37	0.00859429	12.7842
Cognition and Mental Health	Felt irritable or had angry outbursts in past month	0.0362193	0.0183469	0.0540917	7.13622e-05	0.00911856	3.97204
Cognition and Mental Health	Felt loved as a child	-0.0729178	-0.0842399	-0.0615958	1.67165e-36	0.00577656	-12.623
Cognition and Mental Health	Felt very upset when reminded of stressful experience in past month	0.0632365	0.0510696	0.0754034	2.32557e-24	0.0062076	10.1869
Cognition and Mental Health	Fluid intelligence completion status	-0.0405717	-0.060894	-0.0202494	9.12381e-05	0.0103685	-3.91297
Cognition and Mental Health	Fluid intelligence score	-0.10476	-0.116499	-0.0930197	2.24835e-68	0.00598973	-17.4899
Cognition and Mental Health	Fraction of day affected during worst episode of depression	0.054339	0.0391248	0.0695531	2.58129e-12	0.00776234	7.00033
Cognition and Mental Health	Frequency of depressed days during worst episode of depression	0.0213071	0.00574435	0.0368698	0.00728858	0.00794016	2.68346
Cognition and Mental Health	Frequency of depressed mood in last 2 weeks	0.0705166	0.0621598	0.0788734	2.04157e-61	0.00426367	16.5389
Cognition and Mental Health	Frequency of difficulty controlling worry during worst period of anxiety	0.0547735	0.0342993	0.0752478	1.58537e-07	0.010446	5.24348
Cognition and Mental Health	Frequency of friend/family visits	-0.0404594	-0.0466524	-0.0342663	1.57306e-37	0.0031597	-12.8048
Cognition and Mental Health	Frequency of inability to stop worrying during worst period of anxiety	0.0621321	0.0417089	0.0825554	2.50477e-09	0.01042	5.96278
Cognition and Mental Health	Frequency of tenseness / restlessness in last 2 weeks	0.0676285	0.0596917	0.0755653	1.37171e-62	0.00404938	16.7009
Cognition and Mental Health	Frequency of tiredness / lethargy in last 2 weeks	0.0841142	0.07745	0.0907784	5.50111e-135	0.00340012	24.7386
Cognition and Mental Health	Frequency of unenthusiasm / disinterest in last 2 weeks	0.0989634	0.0902541	0.107673	8.46954e-110	0.00444351	22.2715
Cognition and Mental Health	Frequency of unusual or psychotic experiences in past year	0.0527702	-0.00659006	0.11213	0.0814957	0.0302858	1.7424
Cognition and Mental Health	Frequent trouble falling or staying asleep during worst period of anxiety	0.0219073	-0.00655362	0.0503745	0.131418	0.0145241	1.50835
Cognition and Mental Health	General happiness	0.00641705	-0.00482272	0.0176568	0.263138	0.00573457	1.11901
Cognition and Mental Health	General happiness with own health	0.0711071	0.0600899	0.0821242	1.18261e-36	0.00562098	12.6503
Cognition and Mental Health	Guilty feelings	0.0396635	0.0318863	0.0474417	1.60082e-23	0.00396846	9.99468
Cognition and Mental Health	Illness, injury, bereavement, stress in last 2 years: Death of a close relative	0.0241237	0.015681	0.0325669	2.1417e-08	0.00430776	5.60006
Cognition and Mental Health	Illness, injury, bereavement, stress in last 2 years: Death of a spouse or partner	0.0386517	0.0110013	0.0663026	0.00614762	0.0141076	2.73978
Cognition and Mental Health	Illness, injury, bereavement, stress in last 2 years: Financial difficulties	0.129244	0.118137	0.140354	4.1887e-115	0.00566842	22.8007
Cognition and Mental Health	Illness, injury, bereavement, stress in last 2 years: Marital separation/divorce	0.0763146	0.0560274	0.0966033	1.66691e-13	0.0103514	7.37242
Cognition and Mental Health	Illness, injury, bereavement, stress in last 2 years: Serious illness, injury or assault of a close relative	-0.0057075	-0.0164817	0.00506637	0.299136	0.00549687	-1.03832
Cognition and Mental Health	Illness, injury, bereavement, stress in last 2 years: Serious illness, injury or assault to yourself	0.0807854	0.0688645	0.092708	2.97005e-40	0.00608298	13.2806
Cognition and Mental Health	Impact on normal roles during worst period of anxiety	0.0546347	0.0352128	0.0740566	3.542e-08	0.00990912	5.51357
Cognition and Mental Health	Impact on normal roles during worst period of depression	0.0507294	0.0362862	0.0651725	5.8671e-12	0.00736896	6.88419
Cognition and Mental Health	Interval between previous point and current one in alphanumeric path (trail #2)	0.0292131	0.0227769	0.0356493	5.90252e-19	0.00328378	8.89619
Cognition and Mental Health	Interval between previous point and current one in numeric path (trail #1)	0.00767142	0.00117987	0.014163	0.0205481	0.00331202	2.31624
Cognition and Mental Health	Irritability	0.0633785	0.05553	0.0712285	2.06764e-56	0.00400511	15.8244
Cognition and Mental Health	Keyed up or on edge during worst period of anxiety	0.0247816	-0.00254538	0.0521144	0.0755236	0.0139453	1.77706
Cognition and Mental Health	Leisure/social activities: Adult education class	-0.0805554	-0.0939313	-0.0671819	3.65155e-32	0.00682322	-11.8061
Cognition and Mental Health	Leisure/social activities: Other group activity	-0.0515464	-0.0598433	-0.0432508	4.08676e-34	0.00423245	-12.1788
Cognition and Mental Health	Leisure/social activities: Pub or social club	0.0393023	0.0314738	0.0471317	7.62253e-23	0.00399459	9.83889
Cognition and Mental Health	Leisure/social activities: Religious group	-0.108918	-0.11895	-0.0988883	1.66273e-100	0.00511699	-21.2855
Cognition and Mental Health	Leisure/social activities: Sports club or gym	-0.0628678	-0.0703543	-0.0553828	7.05929e-61	0.00381889	-16.4623
Cognition and Mental Health	Length of longest manic/irritable episode	0.0254248	-0.0107629	0.0616277	0.168568	0.0184709	1.37648
Cognition and Mental Health	Lifetime number of depressed periods	0.0220364	0.00434812	0.0397247	0.0146175	0.00902463	2.44181
Cognition and Mental Health	Loneliness, isolation	0.0893348	0.0802341	0.0984375	1.79697e-82	0.00464425	19.2355
Cognition and Mental Health	Longest period of depression	0.0108	0.00179596	0.0198039	0.0187289	0.00459387	2.35095
Cognition and Mental Health	Longest period of mania or irritability	0.0467902	0.0239925	0.0695879	5.76949e-05	0.0116315	4.02272
Cognition and Mental Health	Longest period of unenthusiasm / disinterest	0.00115187	-0.0102111	0.0125149	0.842507	0.00579745	0.198685
Cognition and Mental Health	Longest period spent worried or anxious	0.0310211	0.0180943	0.0439479	2.57007e-06	0.0065953	4.70352
Cognition and Mental Health	Manic/hyper symptoms: All of the above	0.0597261	0.0151438	0.104341	0.00866752	0.0227626	2.62387
Cognition and Mental Health	Manic/hyper symptoms: I needed less sleep than usual	0.00930563	-0.0294364	0.0480578	0.637832	0.0197715	0.470658
Cognition and Mental Health	Manic/hyper symptoms: I was more active than usual	0.00493113	-0.0256266	0.0354937	0.751798	0.0155931	0.316237
Cognition and Mental Health	Manic/hyper symptoms: I was more creative or had more ideas than usual	0.00173162	-0.0394791	0.0429515	0.934369	0.0210305	0.0823382
Cognition and Mental Health	Manic/hyper symptoms: I was more talkative than usual	0.00290049	-0.0297059	0.035512	0.861597	0.0166385	0.174324
Cognition and Mental Health	Manifestations of mania or irritability: I needed less sleep than usual	0.100053	0.0663168	0.133795	6.15995e-09	0.0172156	5.81175
Cognition and Mental Health	Manifestations of mania or irritability: I was easily distracted	0.099796	0.0773113	0.122289	3.37946e-18	0.0114759	8.69615
Cognition and Mental Health	Manifestations of mania or irritability: I was more active than usual	0.115919	0.0880286	0.143818	3.79692e-16	0.0142341	8.14376
Cognition and Mental Health	Manifestations of mania or irritability: I was more confident than usual	0.092858	0.0567438	0.128978	4.67057e-07	0.0184287	5.03878
Cognition and Mental Health	Manifestations of mania or irritability: I was more creative or had more ideas than usual	0.0963798	0.0590286	0.133737	4.25137e-07	0.0190596	5.05675
Cognition and Mental Health	Manifestations of mania or irritability: I was more restless than usual	0.104508	0.0852777	0.123745	1.74973e-26	0.0098151	10.6476
Cognition and Mental Health	Manifestations of mania or irritability: I was more talkative than usual	0.0906426	0.0622442	0.119047	3.96866e-10	0.0144921	6.25463
Cognition and Mental Health	Manifestations of mania or irritability: My thoughts were racing	0.109184	0.0881514	0.130226	2.63041e-24	0.0107354	10.1705
Cognition and Mental Health	Maximum digits remembered correctly	-0.0608539	-0.0734297	-0.0482781	2.5045e-21	0.00641624	-9.48436
Cognition and Mental Health	Mental health problems ever diagnosed by a professional: A personality disorder	0.106909	-0.020902	0.234703	0.101093	0.0652011	1.63968
Cognition and Mental Health	Mental health problems ever diagnosed by a professional: Agoraphobia	0.151348	0.0568708	0.245827	0.0016908	0.0482033	3.13979
Cognition and Mental Health	Mental health problems ever diagnosed by a professional: Anorexia nervosa	0.0295522	-0.050086	0.109205	0.467074	0.0406392	0.727186
Cognition and Mental Health	Mental health problems ever diagnosed by a professional: Anxiety, nerves or generalized anxiety disorder	0.0457416	0.0286038	0.0628825	1.68698e-07	0.00874538	5.23037
Cognition and Mental Health	Mental health problems ever diagnosed by a professional: Any other phobia (eg disabling fear of heights or spiders)	0.0726324	0.0212906	0.123978	0.00555997	0.0261967	2.77257
Cognition and Mental Health	Mental health problems ever diagnosed by a professional: Any other type of psychosis or psychotic illness	0.0371215	-0.0618846	0.13612	0.462382	0.0505094	0.734942
Cognition and Mental Health	Mental health problems ever diagnosed by a professional: Attention deficit or attention deficit and hyperactivity disorder (ADD/ADHD)	0.241857	0.0096786	0.474078	0.0411872	0.11848	2.04133
Cognition and Mental Health	Mental health problems ever diagnosed by a professional: Autism, Asperger's or autistic spectrum disorder	0.0905303	-0.0709411	0.251933	0.271702	0.0823484	1.09936
Cognition and Mental Health	Mental health problems ever diagnosed by a professional: Bulimia nervosa	0.13448	0.0246543	0.244334	0.0164076	0.0560482	2.39936
Cognition and Mental Health	Mental health problems ever diagnosed by a professional: Depression	0.0949431	0.0802333	0.10966	1.1529e-36	0.00750847	12.6448
Cognition and Mental Health	Mental health problems ever diagnosed by a professional: Mania, hypomania, bipolar or manic-depression	0.0632356	-0.0219591	0.148421	0.145703	0.0434621	1.45496
Cognition and Mental Health	Mental health problems ever diagnosed by a professional: Obsessive compulsive disorder (OCD)	0.0684913	-0.00821774	0.145203	0.0801194	0.0391384	1.74998
Cognition and Mental Health	Mental health problems ever diagnosed by a professional: Panic attacks	0.0985376	0.0724099	0.124672	1.45898e-13	0.0133341	7.38991
Cognition and Mental Health	Mental health problems ever diagnosed by a professional: Psychological over-eating or binge-eating	0.237449	0.143481	0.331444	7.34484e-07	0.0479565	4.95134
Cognition and Mental Health	Mental health problems ever diagnosed by a professional: Schizophrenia	-0.0697888	-0.273796	0.134074	0.502383	0.104012	-0.670971
Cognition and Mental Health	Mental health problems ever diagnosed by a professional: Social anxiety or social phobia	0.0583988	0.00487749	0.111921	0.032469	0.0273073	2.13858
Cognition and Mental Health	Methods of self-harm used: Ingesting a medication in excess of the normal dose	0.170703	0.131992	0.209429	5.56379e-18	0.0197584	8.6395
Cognition and Mental Health	Methods of self-harm used: Ingesting alcohol or a recreational or illicit drug	0.19992	0.125626	0.27424	1.3391e-07	0.037918	5.27244
Cognition and Mental Health	Methods of self-harm used: Self-injury such as self-cutting, scratching or hitting, etc.	0.119823	0.0780524	0.161608	1.89324e-08	0.0213188	5.62052
Cognition and Mental Health	Methods of self-harm used: Something not listed	0.15099	0.0551979	0.246796	0.00200498	0.0488806	3.08895
Cognition and Mental Health	Methods of self-harm used: Stopping prescribed medication	0.171073	0.0453083	0.296851	0.00767435	0.0641725	2.66583
Cognition and Mental Health	Methods of self-harm used: Swallowing dangerous objects or products	0.00361645	-0.236425	0.243607	0.976439	0.122444	0.0295355
Cognition and Mental Health	Miserableness	0.0734004	0.0663148	0.0804876	1.25371e-91	0.00361595	20.2991
Cognition and Mental Health	Mood swings	0.0948127	0.0877838	0.101844	5.61082e-154	0.00358733	26.4299
Cognition and Mental Health	More irritable than usual during worst period of anxiety	0.0737772	0.0486164	0.098957	9.18784e-09	0.0128468	5.74284
Cognition and Mental Health	Multiple worries during worst period of anxiety	0.0464293	0.0208543	0.0720156	0.000374441	0.0130543	3.55664
Cognition and Mental Health	Nervous feelings	-0.0107226	-0.0189058	-0.0025397	0.0102218	0.00417494	-2.56832
Cognition and Mental Health	Neuroticism score	0.0571615	0.0505803	0.0637427	5.92617e-65	0.00335776	17.0237
Cognition and Mental Health	Number of columns displayed in round	-0.00571383	-0.0262481	0.0148196	0.585458	0.0104762	-0.545409
Cognition and Mental Health	Number of correct matches in round	-0.000708775	-0.019376	0.0179584	0.940677	0.00952409	-0.0744192
Cognition and Mental Health	Number of depression episodes	0.0129868	-0.00466265	0.0306363	0.149252	0.00900483	1.44221
Cognition and Mental Health	Number of incorrect matches in round	-0.00141353	-0.00818178	0.00535471	0.682291	0.00345319	-0.409342
Cognition and Mental Health	Number of rows displayed in round	-0.00571383	-0.0262481	0.0148196	0.585458	0.0104762	-0.545409
Cognition and Mental Health	Number of symbol digit matches attempted	-0.0278658	-0.0338622	-0.0218695	8.54388e-20	0.00305936	-9.10839
Cognition and Mental Health	Number of symbol digit matches made correctly	-0.0291061	-0.0351757	-0.0230366	5.64064e-21	0.0030967	-9.39908
Cognition and Mental Health	Number of things worried about during worst period of anxiety	0.0668869	0.0448536	0.0889352	2.71357e-09	0.0112491	5.94597
Cognition and Mental Health	Number of times heard an un-real voice	-0.0720125	-0.19081	0.0467848	0.235074	0.0606109	-1.18811
Cognition and Mental Health	Number of times seen an un-real vision	-0.0094712	-0.081816	0.0628736	0.797511	0.0369106	-0.256598
Cognition and Mental Health	Number of times self-harmed	0.00813983	-0.0472237	0.0635033	0.77323	0.0282467	0.288169
Cognition and Mental Health	Number of unenthusiastic/disinterested episodes	0.0386575	0.0166346	0.0606803	0.00058159	0.0112361	3.44046
Cognition and Mental Health	Ongoing addiction to alcohol	-0.0457452	-0.127011	0.0353534	0.269225	0.0413768	-1.10557
Cognition and Mental Health	Ongoing behavioural or miscellanous addiction	0.0930424	-0.0116508	0.198246	0.0820721	0.0536754	1.73343
Cognition and Mental Health	Pairs matching completion status	0.0146535	-0.0130965	0.0424035	0.300678	0.0141582	1.03499
Cognition and Mental Health	Physical violence by partner or ex-partner as an adult	0.118324	0.100177	0.13647	2.25552e-37	0.00925849	12.78
Cognition and Mental Health	Physically abused by family as a child	0.152015	0.136396	0.167635	5.42329e-81	0.00796896	19.076
Cognition and Mental Health	Professional informed about anxiety	0.0511336	0.0290941	0.0731846	5.46146e-06	0.0112505	4.545
Cognition and Mental Health	Professional informed about depression	0.0574505	0.0406752	0.074233	1.93309e-11	0.00856247	6.70957
Cognition and Mental Health	Recent changes in speed/amount of moving or speaking	0.122865	0.0968941	0.148836	1.84924e-20	0.0132504	9.27255
Cognition and Mental Health	Recent easy annoyance or irritability	0.055016	0.0416162	0.0684157	8.55008e-16	0.00683659	8.04728
Cognition and Mental Health	Recent feelings of depression	0.0616073	0.047214	0.0760007	4.94719e-17	0.00734354	8.38932
Cognition and Mental Health	Recent feelings of foreboding	0.0604868	0.0444176	0.076556	1.62143e-13	0.00819856	7.37774
Cognition and Mental Health	Recent feelings of inadequacy	0.0525845	0.0374087	0.0677602	1.11571e-11	0.00774273	6.79146
Cognition and Mental Health	Recent feelings of tiredness or low energy	0.0791453	0.0676781	0.0906126	1.16086e-41	0.00585064	13.5276
Cognition and Mental Health	Recent feelings or nervousness or anxiety	0.0106482	-0.00258493	0.0238814	0.114766	0.00675161	1.57714
Cognition and Mental Health	Recent inability to stop or control worrying	0.0511091	0.0370716	0.0651467	9.65852e-13	0.00716201	7.13614
Cognition and Mental Health	Recent lack of interest or pleasure in doing things	0.0792027	0.0638855	0.09452	3.96896e-24	0.00781494	10.1348
Cognition and Mental Health	Recent poor appetite or overeating	0.118223	0.102549	0.133898	2.09271e-49	0.00799703	14.7834
Cognition and Mental Health	Recent restlessness	0.117252	0.0989201	0.135584	5.00205e-36	0.00935297	12.5363
Cognition and Mental Health	Recent thoughts of suicide or self-harm	0.0824339	0.0524154	0.112452	7.36623e-08	0.0153155	5.38237
Cognition and Mental Health	Recent trouble concentrating on things	0.0759898	0.060425	0.0915545	1.10018e-21	0.0079412	9.56906
Cognition and Mental Health	Recent trouble relaxing	0.0478587	0.0346601	0.0610573	1.19277e-12	0.00673398	7.10704
Cognition and Mental Health	Recent worrying too much about different things	0.0342219	0.0214426	0.0470013	1.53464e-07	0.00652008	5.2487
Cognition and Mental Health	Repeated disturbing thoughts of stressful experience in past month	0.061367	0.0480636	0.0746704	1.57378e-19	0.00678747	9.04122
Cognition and Mental Health	Restless during period of worst anxiety	0.0865913	0.0637738	0.10943	1.04754e-13	0.0116523	7.43125
Cognition and Mental Health	Risk taking	0.0793711	0.0712078	0.0875363	6.04267e-81	0.00416594	19.0524
Cognition and Mental Health	Seen a psychiatrist for nerves, anxiety, tension or depression	0.0821262	0.0712821	0.0929721	7.71984e-50	0.00553364	14.8413
Cognition and Mental Health	Seen doctor (GP) for nerves, anxiety, tension or depression	0.0809158	0.0735865	0.088247	8.36477e-104	0.00374042	21.6328
Cognition and Mental Health	Self-harmed in past year	-0.00251143	-0.106025	0.100977	0.96206	0.0528004	-0.0475646
Cognition and Mental Health	Sensitivity / hurt feelings	0.039701	0.0325911	0.0468119	7.13585e-28	0.003628	10.943
Cognition and Mental Health	Severity of manic/irritable episodes	0.0211496	-0.0107567	0.0530683	0.193941	0.016285	1.29872
Cognition and Mental Health	Severity of problems due to mania or irritability	0.0499799	0.0222799	0.0776953	0.000406896	0.0141406	3.5345
Cognition and Mental Health	Sexual interference by partner or ex-partner without consent as an adult	0.0588981	0.0324286	0.0853675	1.2943e-05	0.0135048	4.36127
Cognition and Mental Health	Sexually molested as a child	0.103593	0.0816787	0.125507	1.97988e-20	0.0111808	9.26528
Cognition and Mental Health	Sleeping too much	0.0476607	0.0236341	0.0716945	0.000101315	0.0122622	3.88681
Cognition and Mental Health	Someone to take to doctor when needed as a child	-0.0970572	-0.113563	-0.0805519	1.02284e-30	0.0084211	-11.5255
Cognition and Mental Health	Stronger worrying (than other people) during period of worst anxiety	-0.000117911	-0.0346233	0.0343889	0.994656	0.0176055	-0.00669739
Cognition and Mental Health	Substance of prescription or over-the-counter medication addiction: A painkiller	0.217065	0.115038	0.319105	3.05017e-05	0.0520611	4.16944
Cognition and Mental Health	Substance of prescription or over-the-counter medication addiction: A sedative, benzodiazepine or sleeping tablet	0.228079	0.129457	0.326701	5.81613e-06	0.0503169	4.53286
Cognition and Mental Health	Substance of prescription or over-the-counter medication addiction: Something else	0.144415	0.00433875	0.284493	0.0433123	0.0714681	2.02069
Cognition and Mental Health	Substances taken for anxiety: Drugs or alcohol (more than once)	0.0635232	0.0366901	0.0903606	3.491e-06	0.0136925	4.63926
Cognition and Mental Health	Substances taken for anxiety: Medication prescribed to you (for at least two weeks)	0.0826457	0.0647242	0.100573	1.60249e-19	0.00914662	9.03565
Cognition and Mental Health	Substances taken for anxiety: Unprescribed medication (more than once)	0.0272436	-0.010648	0.0651373	0.158786	0.0193335	1.40914
Cognition and Mental Health	Substances taken for depression: Drugs or alcohol (more than once)	0.0846133	0.0612271	0.108006	1.33459e-12	0.0119349	7.08958
Cognition and Mental Health	Substances taken for depression: Medication prescribed to you (for at least two weeks)	0.0920512	0.0779256	0.106183	2.42804e-37	0.00721033	12.7666
Cognition and Mental Health	Substances taken for depression: Unprescribed medication (more than once)	0.0320668	-0.00066988	0.0648056	0.054876	0.0167035	1.91977
Cognition and Mental Health	Suffer from 'nerves'	0.0193899	0.0108812	0.0278991	7.95782e-06	0.0043414	4.46627
Cognition and Mental Health	Symbol digit completion status	-0.0364849	-0.0710037	-0.0019661	0.0383024	0.0176116	-2.07164
Cognition and Mental Health	Tense / 'highly strung'	0.0640632	0.0547866	0.0733412	9.81235e-42	0.0047337	13.5334
Cognition and Mental Health	Tense, sore, or aching muscles during worst period of anxiety	0.10242	0.0790212	0.125844	9.92786e-18	0.0119508	8.57013
Cognition and Mental Health	Thoughts of death during worst depression	0.0396652	0.0232138	0.0561216	2.30186e-06	0.00839612	4.72423
Cognition and Mental Health	Time to complete round	-0.0073746	-0.013809	-0.000940238	0.0246809	0.00328284	-2.24641
Cognition and Mental Health	Total errors traversing alphanumeric path (trail #2)	0.0195337	-0.00180137	0.0408688	0.0727416	0.0108852	1.79451
Cognition and Mental Health	Total errors traversing numeric path (trail #1)	0.0111792	-0.0159774	0.0383357	0.419766	0.0138554	0.806846
Cognition and Mental Health	Trouble falling asleep	0.038986	0.0165643	0.0614163	0.000655993	0.011444	3.40668
Cognition and Mental Health	Trouble falling or staying asleep, or sleeping too much	0.052029	0.0406468	0.0634111	3.31493e-19	0.00580721	8.95938
Cognition and Mental Health	Values entered	0.000583044	-0.00624498	0.00741106	0.867084	0.00348368	0.167364
Cognition and Mental Health	Values wanted	0.00299466	-0.00953175	0.0155211	0.639376	0.00639103	0.468573
Cognition and Mental Health	Waking too early	0.0104032	-0.011969	0.0327787	0.362111	0.0114161	0.91128
Cognition and Mental Health	Worried most days during period of worst anxiety	-0.0283083	-0.0626229	0.00599935	0.105853	0.0175039	-1.61726
Cognition and Mental Health	Worrier / anxious feelings	-0.00444854	-0.0115268	0.0026296	0.218019	0.0036113	-1.23184
Cognition and Mental Health	Worry too long after embarrassment	-0.013473	-0.0205272	-0.00641914	0.000181486	0.00359892	-3.74363
Disease Diagnosis	Abdominal aortic aneurysm	0.126662	0.0772322	0.1761	5.10888e-07	0.0252233	5.02163
Disease Diagnosis	Abdominal hernia	0.119025	0.0576523	0.180394	0.000143985	0.031311	3.80137
Disease Diagnosis	Abdominal pain	0.109158	0.0988713	0.119447	4.65427e-96	0.00524964	20.7934
Disease Diagnosis	Abnormal findings examination of lungs	0.139457	0.107496	0.171421	1.21478e-17	0.0163084	8.55123
Disease Diagnosis	Abnormal findings on examination of urine	0.103625	-0.423555	0.632538	0.70051	0.269854	0.384005
Disease Diagnosis	Abnormal function study of cardiovascular system	0.0905567	0.021427	0.159683	0.0102426	0.0352686	2.56763
Disease Diagnosis	Abnormal granulation tissue	0.0947333	0.00934928	0.180109	0.0296529	0.043559	2.17483
Disease Diagnosis	Abnormal heart sounds	0.0913028	0.0461281	0.136477	7.45292e-05	0.0230483	3.96138
Disease Diagnosis	Abnormal involuntary movements	0.0762932	0.0262249	0.12636	0.00282072	0.0255444	2.98669
Disease Diagnosis	Abnormal mammogram	0.17464	-0.0770848	0.426378	0.173921	0.128438	1.35972
Disease Diagnosis	Abnormal reflex	0.296726	-0.103487	0.696299	0.145882	0.203864	1.45551
Disease Diagnosis	Abnormal results of function study of kidney	-0.0524579	-0.183527	0.0785958	0.43274	0.0668641	-0.784545
Disease Diagnosis	Abnormal results of function study of liver	0.0733834	0.0466864	0.100081	7.14926e-08	0.0136214	5.38735
Disease Diagnosis	Abnormal results of function study of pulmonary system	0.279537	0.00934862	0.549742	0.042598	0.13786	2.0277
Disease Diagnosis	Abnormal results of function study of thyroid	-0.0268429	-0.245336	0.191621	0.809705	0.111461	-0.240828
Disease Diagnosis	Abnormal results of other function studies (bladder, pancreas, placenta, spleen, etc)	-0.175141	-0.351802	0.00141372	0.0519304	0.0900789	-1.94431
Disease Diagnosis	Abnormal serum enzyme levels	0.0636255	-0.0439326	0.171174	0.246268	0.0548717	1.15953
Disease Diagnosis	Abnormal spermatozoa	0.0361479	-0.123278	0.195513	0.656692	0.0813085	0.444577
Disease Diagnosis	Abnormal sputum	0.0524519	-0.111521	0.216363	0.530614	0.0836281	0.627204
Disease Diagnosis	Abnormal weight gain	0.243914	0.0347158	0.453	0.0222643	0.106676	2.28649
Disease Diagnosis	Abnormality of gait	0.0886571	0.0614933	0.115823	1.58452e-10	0.0138603	6.39647
Disease Diagnosis	Abnormality of organs and soft tissues of pelvis complicating pregnancy, childbirth, or the puerperium	-0.00839308	-0.0728856	0.0561029	0.798667	0.0329061	-0.255061
Disease Diagnosis	Abnormality of red blood cells	0.0112587	-0.172738	0.195222	0.90453	0.0938589	0.119954
Disease Diagnosis	Abscess or ulceration of vulva	0.0945489	-0.0318354	0.220909	0.142539	0.0644695	1.46657
Disease Diagnosis	Absent or infrequent menstruation	0.0505612	-0.149318	0.250347	0.619963	0.101932	0.49603
Disease Diagnosis	Acidosis	0.126749	0.0863426	0.167157	7.84448e-10	0.0206164	6.14798
Disease Diagnosis	Acne	0.202595	-0.00676633	0.411825	0.0578024	0.10675	1.89785
Disease Diagnosis	Acquired absence of breast	0.0428861	0.00904241	0.0767305	0.0130052	0.0172676	2.48362
Disease Diagnosis	Acquired acanthosis nigricans	0.0222155	-0.15007	0.194471	0.800461	0.0878853	0.252778
Disease Diagnosis	Acquired coagulation factor deficiency	0.11926	-0.332449	0.570108	0.604447	0.230025	0.518468
Disease Diagnosis	Acquired deformities of finger	0.16469	0.0403405	0.289023	0.00943235	0.0634349	2.59621
Disease Diagnosis	Acquired foot deformities	0.124281	-0.000981651	0.249521	0.0518022	0.0638983	1.94497
Disease Diagnosis	Acquired hemolytic anemias	0.270233	-0.0528627	0.593072	0.101027	0.164714	1.64062
Disease Diagnosis	Acquired hypothyroidism	0.132636	-5.56832e-05	0.265295	0.0500654	0.0676829	1.95967
Disease Diagnosis	Acquired spondylolisthesis	0.118403	0.0783072	0.1585	7.13512e-09	0.0204578	5.78767
Disease Diagnosis	Acquired toe deformities	0.0872819	0.0470722	0.127493	2.09554e-05	0.0205157	4.2544
Disease Diagnosis	Acromegaly and gigantism	0.200703	-0.00526707	0.406605	0.0561152	0.105052	1.91052
Disease Diagnosis	Actinic keratosis	0.0272015	-0.00356707	0.0579706	0.0831429	0.0156985	1.73275
Disease Diagnosis	Acute (transverse) myelitis	0.0194886	-0.193569	0.2325	0.857701	0.108679	0.179323
Disease Diagnosis	Acute and chronic tonsillitis	0.0378274	-0.0592608	0.134896	0.445034	0.0495248	0.763808
Disease Diagnosis	Acute appendicitis	0.0186483	-0.026374	0.0636677	0.416879	0.0229691	0.811886
Disease Diagnosis	Acute bronchitis and bronchiolitis	0.157725	0.044968	0.270464	0.00610992	0.0575199	2.7421
Disease Diagnosis	Acute cystitis	0.0411913	-0.120378	0.202736	0.617272	0.0824207	0.49977
Disease Diagnosis	Acute dermatitis due to solar radiation	0.00388937	-0.425264	0.433183	0.985831	0.219027	0.0177575
Disease Diagnosis	Acute gastritis	0.123512	0.0707601	0.176263	4.44845e-06	0.0269139	4.58914
Disease Diagnosis	Acute inflammatory pelvic disease	0.289673	0.00376659	0.575254	0.0469423	0.145704	1.98809
Disease Diagnosis	Acute laryngitis and tracheitis	0.116462	-0.0299088	0.262792	0.118825	0.074658	1.55994
Disease Diagnosis	Acute osteomyelitis	0.140449	-0.187139	0.467957	0.400672	0.167096	0.84053
Disease Diagnosis	Acute pain	0.0990904	-0.0620846	0.260236	0.22817	0.0822172	1.20523
Disease Diagnosis	Acute pancreatitis	0.137251	0.0796223	0.194881	3.037e-06	0.0294027	4.66799
Disease Diagnosis	Acute pericarditis	0.0751343	-0.051944	0.202173	0.246448	0.0648154	1.1592
Disease Diagnosis	Acute periodontitis	0.0489531	-0.118363	0.216228	0.566257	0.0853445	0.573594
Disease Diagnosis	Acute pharyngitis	0.116861	0.0561941	0.177526	0.000159554	0.0309511	3.77567
Disease Diagnosis	Acute posthemorrhagic anemia	0.0896229	-0.0254156	0.204651	0.126758	0.0586879	1.52711
Disease Diagnosis	Acute prostatitis	0.0660173	-0.0487076	0.180723	0.259344	0.0585234	1.12805
Disease Diagnosis	Acute reaction to stress	0.23507	0.0637286	0.406342	0.00715616	0.0873838	2.69009
Disease Diagnosis	Acute renal failure	0.110551	0.0924016	0.128705	7.57488e-33	0.00926188	11.9362
Disease Diagnosis	Acute rheumatic heart disease	-0.113847	-0.394256	0.16655	0.426159	0.14306	-0.795802
Disease Diagnosis	Acute sinusitis	0.21006	0.0716812	0.348405	0.00292374	0.070584	2.97604
Disease Diagnosis	Acute tonsillitis	0.144266	0.0617313	0.226788	0.00061144	0.0421032	3.42647
Disease Diagnosis	Acute upper respiratory infections of multiple or unspecified sites	0.117665	0.0680938	0.167234	3.28128e-06	0.0252907	4.65249
Disease Diagnosis	Acute vascular insufficiency of intestine	0.0292646	-0.0624526	0.120974	0.531708	0.0467906	0.625437
Disease Diagnosis	Adjustment reaction	0.162424	0.0511449	0.273679	0.0042218	0.0567627	2.86146
Disease Diagnosis	Adrenogenital disorders	-0.288606	-0.751016	0.174155	0.221367	0.236103	-1.22238
Disease Diagnosis	Adverse drug events and drug allergies	0.139718	0.0381613	0.24125	0.00700163	0.0518024	2.69713
Disease Diagnosis	Adverse effects of antibacterials (not penicillins)	0.276108	0.0477522	0.504389	0.0177734	0.11647	2.37064
Disease Diagnosis	Adverse effects of sedatives or other central nervous system depressants and anesthetics	0.1251	0.0469238	0.203269	0.00170928	0.0398819	3.13677
Disease Diagnosis	Adverse reaction to serum or vaccine	0.141003	0.0415165	0.240481	0.00546965	0.0507542	2.77815
Disease Diagnosis	Agorophobia, social phobia, and panic disorder	0.148142	0.0938573	0.202426	8.84904e-08	0.0276958	5.3489
Disease Diagnosis	Alcohol-related disorders	0.165774	0.140925	0.190628	4.62982e-39	0.0126804	13.0732
Disease Diagnosis	Alcoholic liver damage	0.204192	0.141942	0.26644	1.28218e-10	0.0317592	6.42937
Disease Diagnosis	Alcoholism	0.0897683	0.0710571	0.108481	5.31637e-21	0.00954748	9.4023
Disease Diagnosis	Alkalosis	0.15206	0.0503309	0.253781	0.00339207	0.0518985	2.92994
Disease Diagnosis	Allergic purpura	0.111211	-0.16354	0.385839	0.427424	0.140116	0.793708
Disease Diagnosis	Allergic reaction to food	0.0565235	-0.0903166	0.203319	0.450494	0.0748959	0.754695
Disease Diagnosis	Allergic rhinitis	-0.00255646	-0.0405696	0.0354543	0.895121	0.0193932	-0.131823
Disease Diagnosis	Allergies, other	0.065359	-0.0246521	0.155357	0.154646	0.0459173	1.42341
Disease Diagnosis	Allergy/adverse effect of penicillin	0.089522	0.0756196	0.103426	1.62689e-36	0.00709408	12.6192
Disease Diagnosis	Alopecia	0.0889459	-0.050702	0.228557	0.211841	0.0712302	1.24871
Disease Diagnosis	Alopecia Areata	0.0669661	-0.342407	0.47614	0.748461	0.208762	0.320777
Disease Diagnosis	Alteration of consciousness	0.144165	0.0721938	0.216132	8.63322e-05	0.036718	3.92626
Disease Diagnosis	Altered mental status	0.0907769	0.060956	0.1206	2.4306e-09	0.015216	5.9659
Disease Diagnosis	Althete's foot	0.0389952	-0.109503	0.187469	0.606747	0.0757522	0.514773
Disease Diagnosis	Alzheimer's disease	0.0979545	0.0492619	0.146652	8.05136e-05	0.0248457	3.94252
Disease Diagnosis	Amblyopia	-0.0103163	-0.0720001	0.0513645	0.743059	0.0314698	-0.327817
Disease Diagnosis	Amyloidosis	-0.00252503	-0.122739	0.11769	0.967162	0.0613341	-0.0411685
Disease Diagnosis	Anal and rectal conditions	0.0838968	0.0629078	0.104887	4.71907e-15	0.0107094	7.83397
Disease Diagnosis	Anal and rectal polyp	0.0628799	0.042689	0.0830718	1e-09	0.010302	6.10366
Disease Diagnosis	Anaphylactic shock NOS	0.0797295	-0.0465562	0.205987	0.215882	0.0644169	1.23771
Disease Diagnosis	Anemia during pregnancy	-0.0939422	-0.170537	-0.0173562	0.0162128	0.0390745	-2.40418
Disease Diagnosis	Anemia in neoplastic disease	0.0404268	-0.0426164	0.123467	0.340002	0.0423676	0.954193
Disease Diagnosis	Anemia of chronic disease	0.117377	0.0288717	0.205872	0.00933648	0.0451506	2.59968
Disease Diagnosis	Aneurysm and dissection of heart	0.00460729	-0.0568448	0.0660552	0.883171	0.031351	0.146958
Disease Diagnosis	Aneurysm of artery of lower extremity	0.00326375	-0.125925	0.132445	0.960507	0.0659086	0.0495192
Disease Diagnosis	Aneurysm of iliac artery	-0.0218439	-0.166583	0.12287	0.767366	0.0738336	-0.295853
Disease Diagnosis	Aneurysm of other specified artery	0.0340148	-0.074736	0.142748	0.539822	0.0554761	0.613144
Disease Diagnosis	Angina pectoris	0.136007	0.120698	0.15132	6.86066e-68	0.00781288	17.408
Disease Diagnosis	Anisometropia	-0.111289	-0.210984	-0.0116014	0.0286702	0.0508608	-2.1881
Disease Diagnosis	Ankylosing spondylitis	0.0619377	-0.0234198	0.147287	0.15492	0.0435455	1.42237
Disease Diagnosis	Ankylosis of joint	0.282096	0.0903528	0.473812	0.00392999	0.0978145	2.88399
Disease Diagnosis	Anomalies of endocrine glands, congenital	0.148886	-0.0493872	0.347084	0.141009	0.101121	1.47235
Disease Diagnosis	Anomalies of jaw size/symmetry	0.184866	-0.0820223	0.451512	0.1744	0.136044	1.35888
Disease Diagnosis	Anomalies of pupillary function	0.107836	-0.0323055	0.247971	0.131469	0.0714977	1.50824
Disease Diagnosis	Anomalies of respiratory system, congenital	-0.104626	-0.343284	0.133973	0.390126	0.121734	-0.859465
Disease Diagnosis	Anomalies of tooth position/malocclusion	0.0298771	-0.0804691	0.140199	0.595603	0.0562869	0.5308
Disease Diagnosis	Anomalous atrioventricular excitation	0.123925	-0.00951593	0.257342	0.0687045	0.0680698	1.82056
Disease Diagnosis	Anorexia	0.113092	0.0604325	0.165751	2.5581e-05	0.026867	4.20931
Disease Diagnosis	Anorexia nervosa	0.278043	0.0308648	0.525008	0.0274144	0.126003	2.20664
Disease Diagnosis	Antepartum hemorrhage, abruptio placentae, and placenta previa	-0.0121896	-0.0863173	0.0619449	0.747231	0.0378237	-0.322273
Disease Diagnosis	Anterior horn cell disease	-0.0433479	-0.144808	0.058105	0.402363	0.0517617	-0.837451
Disease Diagnosis	Anticoagulants causing adverse effects	0.0845085	-0.0115277	0.180539	0.084571	0.0489951	1.72483
Disease Diagnosis	Antineoplastic and immunosuppressive drugs causing adverse effects	0.250456	-0.0454545	0.546175	0.0970436	0.150877	1.66
Disease Diagnosis	Antisocial/borderline personality disorder	0.238193	0.0740693	0.402231	0.0044376	0.0836929	2.84603
Disease Diagnosis	Anxiety disorder	0.117774	0.0995496	0.136001	9.21456e-37	0.00929953	12.6645
Disease Diagnosis	Anxiety disorders	0.060326	-0.0313536	0.151994	0.197126	0.0467693	1.28986
Disease Diagnosis	Aortic aneurysm	0.0399954	-0.0178289	0.0978183	0.175203	0.0295015	1.35571
Disease Diagnosis	Aortic valve disease	0.0464331	0.00413741	0.088729	0.0314165	0.0215795	2.15172
Disease Diagnosis	Aphakia and other disorders of lens	0.0271178	-0.0741292	0.128361	0.59961	0.0516547	0.524981
Disease Diagnosis	Aphasia/speech disturbance	0.0952938	0.056416	0.134173	1.55489e-06	0.0198361	4.80406
Disease Diagnosis	Aplastic anemia	-0.0148219	-0.0863816	0.0567355	0.684763	0.0365089	-0.40598
Disease Diagnosis	Appendiceal conditions	-0.0207378	-0.125495	0.083999	0.697961	0.0534372	-0.388079
Disease Diagnosis	Appendicitis	0.0310549	-0.0517072	0.113803	0.462031	0.0422185	0.735578
Disease Diagnosis	Arrhythmia (cardiac) NOS	0.0475217	-0.00387034	0.0989134	0.0699288	0.0262202	1.81241
Disease Diagnosis	Arterial dissection	-0.0609804	-0.336005	0.213845	0.663751	0.140217	-0.4349
Disease Diagnosis	Arterial embolism and thrombosis	0.117021	0.0301555	0.203876	0.00827186	0.0443138	2.64073
Disease Diagnosis	Arterial embolism and thrombosis of lower extremity artery	0.142277	0.0669423	0.217611	0.000214236	0.0384358	3.70169
Disease Diagnosis	Arteritis NOS	0.0944552	-0.0051458	0.194043	0.0630526	0.0508104	1.85897
Disease Diagnosis	Arthropathy associated with infections	0.00472361	-0.295332	0.304738	0.975384	0.153068	0.0308595
Disease Diagnosis	Arthropathy associated with neurological disorders	0.0973041	-0.0991209	0.29366	0.331498	0.100182	0.971278
Disease Diagnosis	Arthropathy associated with other disorders classified elsewhere	0.207442	0.0176139	0.39722	0.0321872	0.0968257	2.14243
Disease Diagnosis	Arthropathy NOS	0.144907	0.135369	0.154448	8.85041e-195	0.00486802	29.7671
Disease Diagnosis	Arthropod-borne diseases	0.0201205	-0.221584	0.26175	0.87037	0.12328	0.163209
Disease Diagnosis	Articular cartilage disorder	0.16207	0.103782	0.220355	5.02735e-08	0.0297372	5.45008
Disease Diagnosis	Ascites (non malignant)	0.0508062	0.0106071	0.0910046	0.0132433	0.0205094	2.47722
Disease Diagnosis	Aseptic necrosis of bone	0.059644	-0.0178303	0.137112	0.131309	0.0395244	1.50904
Disease Diagnosis	Aspergillosis	0.036475	-0.0901231	0.163062	0.572257	0.0645852	0.564759
Disease Diagnosis	Asthma	0.123132	0.111141	0.135126	4.53476e-90	0.00611926	20.1221
Disease Diagnosis	Asthma with exacerbation	0.106792	-0.0169292	0.230482	0.0906493	0.0631074	1.69222
Disease Diagnosis	Astigmatism	0.080977	0.0382647	0.123692	0.000202407	0.0217932	3.71571
Disease Diagnosis	Atherosclerosis	0.11533	0.0175245	0.213131	0.0208201	0.049898	2.31132
Disease Diagnosis	Atherosclerosis of aorta	0.147512	0.0708173	0.224207	0.000163424	0.0391301	3.76979
Disease Diagnosis	Atherosclerosis of renal artery	0.195914	0.0297395	0.362074	0.0208418	0.0847756	2.31098
Disease Diagnosis	Atherosclerosis of the extremities	0.214077	0.156322	0.271836	3.73748e-13	0.0294688	7.26453
Disease Diagnosis	Atopic/contact dermatitis due to other or unspecified	0.0538757	0.0224028	0.0853485	0.000793265	0.0160575	3.35517
Disease Diagnosis	Atrial fibrillation and flutter	0.0734475	0.0565953	0.0903024	1.32473e-17	0.00859946	8.54094
Disease Diagnosis	Atrioventricular [AV] block	-0.0119034	-0.141122	0.117308	0.856719	0.0659243	-0.180561
Disease Diagnosis	Atrioventricular block, complete	0.0311586	-0.0269155	0.0892338	0.292984	0.0296302	1.05158
Disease Diagnosis	Atrophic gastritis	0.0636707	-0.0261565	0.153494	0.164748	0.0458283	1.38933
Disease Diagnosis	Atrophy of edentulous alveolar ridge	0.105075	-0.137296	0.347332	0.395325	0.1236	0.850123
Disease Diagnosis	Atrophy of female genital tract	0.0188021	-0.0647002	0.102303	0.658974	0.0426025	0.441339
Disease Diagnosis	Autism	0.0107005	-0.159048	0.180355	0.901642	0.0865583	0.123622
Disease Diagnosis	Autoimmune hemolytic anemias	0.0210104	-0.143371	0.185354	0.802169	0.0838487	0.250575
Disease Diagnosis	Back pain	0.165971	0.149258	0.182689	2.33886e-84	0.00852913	19.4594
Disease Diagnosis	Bacterial enteritis	0.154179	0.110929	0.197431	2.81117e-12	0.0220671	6.98686
Disease Diagnosis	Bacterial infection NOS	0.107594	0.084556	0.130635	5.53069e-20	0.0117553	9.15279
Disease Diagnosis	Bacterial pneumonia	0.0886364	0.0385082	0.138765	0.000528668	0.0255757	3.46566
Disease Diagnosis	Balanoposthitis	0.0204765	-0.0848438	0.125781	0.703136	0.0537267	0.381123
Disease Diagnosis	Bariatric surgery	0.290204	-0.028373	0.608706	0.0741725	0.162501	1.78586
Disease Diagnosis	Behcet's syndrome	0.27935	-0.0909441	0.64927	0.139043	0.188735	1.48012
Disease Diagnosis	Benign neoplasm of adrenal gland	0.222971	0.11168	0.334237	8.59346e-05	0.0567681	3.92775
Disease Diagnosis	Benign neoplasm of bone and articular cartilage	0.0723329	-0.03734	0.181992	0.196101	0.0559485	1.29285
Disease Diagnosis	Benign neoplasm of brain, cranial nerves, meninges	0.0690978	0.00809923	0.130093	0.0264007	0.03112	2.22036
Disease Diagnosis	Benign neoplasm of breast	0.034217	-0.020003	0.0884331	0.216106	0.0276613	1.237
Disease Diagnosis	Benign neoplasm of colon	0.0663848	0.0541302	0.0786411	2.49033e-26	0.00625318	10.6162
Disease Diagnosis	Benign neoplasm of eye	0.0441598	-0.175379	0.263583	0.693327	0.111951	0.394457
Disease Diagnosis	Benign neoplasm of eye, uveal	0.0664994	-0.100216	0.233193	0.43431	0.0850479	0.781905
Disease Diagnosis	Benign neoplasm of kidney and other urinary organs	0.161187	0.0363135	0.286047	0.0114008	0.0637042	2.53024
Disease Diagnosis	Benign neoplasm of lip, oral cavity, and pharynx	0.0262586	-0.0347952	0.0873077	0.399205	0.0311475	0.843041
Disease Diagnosis	Benign neoplasm of lymph nodes	0.0767163	-0.229157	0.382498	0.622969	0.156011	0.491736
Disease Diagnosis	Benign neoplasm of male genital organs	0.109952	-0.0404978	0.260363	0.151981	0.0767404	1.43277
Disease Diagnosis	Benign neoplasm of other endocrine glands and related structures	-0.0269166	-0.551077	0.496799	0.919808	0.267202	-0.100735
Disease Diagnosis	Benign neoplasm of other female genital organs	0.0832696	-0.0524003	0.21891	0.228943	0.0692041	1.20325
Disease Diagnosis	Benign neoplasm of other parts of digestive system	0.0375825	0.0158776	0.0592881	0.000689606	0.0110743	3.39368
Disease Diagnosis	Benign neoplasm of ovary	-0.000856503	-0.0504733	0.0487569	0.973009	0.0253129	-0.0338365
Disease Diagnosis	Benign neoplasm of parathyroid gland	0.0979961	0.0126184	0.183364	0.0244635	0.043555	2.24994
Disease Diagnosis	Benign neoplasm of pituitary gland and craniopharyngeal duct (pouch)	0.0350408	-0.0648957	0.134963	0.491867	0.0509805	0.687337
Disease Diagnosis	Benign neoplasm of respiratory and intrathoracic organs	0.0175028	-0.0813064	0.116296	0.728406	0.0504046	0.347247
Disease Diagnosis	Benign neoplasm of skin	0.00636888	-0.0168208	0.0295579	0.590355	0.0118311	0.538315
Disease Diagnosis	Benign neoplasm of spinal cord, meninges	0.0528999	-0.177109	0.282852	0.652119	0.117322	0.450893
Disease Diagnosis	Benign neoplasm of thyroid glands	-0.0112654	-0.126408	0.103855	0.847914	0.0587349	-0.191801
Disease Diagnosis	Benign neoplasm of unspecified sites	0.00833257	-0.0336796	0.0503417	0.697462	0.0214332	0.388768
Disease Diagnosis	Bipolar	0.0649112	0.00905062	0.120767	0.0227466	0.0284976	2.27778
Disease Diagnosis	Bladder neck obstruction	0.00965385	-0.03429	0.0535963	0.666768	0.0224196	0.430598
Disease Diagnosis	Blindness and low vision	0.0419942	-0.0198708	0.103856	0.183365	0.0315623	1.33052
Disease Diagnosis	Blood in stool	0.074668	0.0387984	0.110539	4.50508e-05	0.0183013	4.07993
Disease Diagnosis	Bone cancer	0.031811	-0.125603	0.189218	0.692041	0.0803095	0.396105
Disease Diagnosis	Bone marrow or stem cell transplant	0.0310118	-0.165339	0.227283	0.756847	0.100138	0.30969
Disease Diagnosis	Breast cancer [female]	0.0350839	-0.00627798	0.0764451	0.0964121	0.0211026	1.66254
Disease Diagnosis	Breast disorder NOS	0.0118148	-0.145039	0.168635	0.882623	0.0800106	0.147665
Disease Diagnosis	Bronchiectasis	0.0857793	0.0520434	0.119517	6.24666e-07	0.0172132	4.98336
Disease Diagnosis	Bronchitis	0.131524	0.0623506	0.200693	0.000193981	0.0352905	3.72689
Disease Diagnosis	Bronchopneumonia and lung abscess	0.186038	0.105854	0.266221	5.42311e-06	0.0409096	4.54754
Disease Diagnosis	Bullous dermatoses	0.419295	-0.126214	0.964108	0.13172	0.277966	1.50844
Disease Diagnosis	Bundle branch block	0.0843159	0.00642841	0.162207	0.0338637	0.0397403	2.12167
Disease Diagnosis	Bursitis	0.1344	0.0716988	0.197096	2.65315e-05	0.0319881	4.20155
Disease Diagnosis	Bursitis disorders	0.130496	-0.0384491	0.299392	0.129992	0.0861715	1.51438
Disease Diagnosis	Cachexia	0.171214	-0.0113203	0.353718	0.0659801	0.0931143	1.83875
Disease Diagnosis	Calcaneal spur; Exostosis NOS	0.140526	-0.0778399	0.358846	0.207151	0.111388	1.2616
Disease Diagnosis	Calculus of bile duct	0.100999	0.0662076	0.135791	1.26921e-08	0.017751	5.68973
Disease Diagnosis	Calculus of kidney	0.107457	0.0752388	0.139677	6.26998e-11	0.0164387	6.53686
Disease Diagnosis	Calculus of lower urinary tract	0.0447609	-0.0164591	0.105981	0.151827	0.0312346	1.43305
Disease Diagnosis	Calculus of ureter	0.112454	0.0728707	0.152038	2.57453e-08	0.0201958	5.56817
Disease Diagnosis	Cancer of bladder	0.0799736	0.0149814	0.144965	0.01587	0.0331588	2.41184
Disease Diagnosis	Cancer of brain	0.0173225	-0.0572936	0.0919306	0.64908	0.0380654	0.455072
Disease Diagnosis	Cancer of brain and nervous system	0.0745355	-0.183851	0.332873	0.571749	0.131805	0.565498
Disease Diagnosis	Cancer of bronchus; lung	0.165734	0.130984	0.200488	9.00798e-21	0.0177319	9.34666
Disease Diagnosis	Cancer of connective tissue	-0.0248956	-0.124157	0.0743493	0.62299	0.0506352	-0.491666
Disease Diagnosis	Cancer of esophagus	0.0891161	0.0292618	0.148971	0.0035208	0.0305381	2.91819
Disease Diagnosis	Cancer of eye	0.095206	-0.0458975	0.236299	0.18599	0.0719864	1.32256
Disease Diagnosis	Cancer of hypopharynx	0.226412	-0.0231714	0.475805	0.0752961	0.127241	1.77939
Disease Diagnosis	Cancer of intrathoracic organs	0.0827797	-0.159337	0.324807	0.502718	0.123483	0.670372
Disease Diagnosis	Cancer of larynx	0.0475693	-0.0685764	0.163705	0.422107	0.0592527	0.802821
Disease Diagnosis	Cancer of larynx, pharynx, nasal cavities	0.163257	-0.0786323	0.405003	0.185776	0.12334	1.32363
Disease Diagnosis	Cancer of lip	0.0355398	-0.216254	0.28723	0.781997	0.128413	0.276761
Disease Diagnosis	Cancer of liver and intrahepatic bile duct	0.0817877	-0.0147957	0.178365	0.0969609	0.0492741	1.65985
Disease Diagnosis	Cancer of major salivary glands	0.0539921	-0.11089	0.218834	0.5209	0.0841031	0.641975
Disease Diagnosis	Cancer of mouth	0.0625665	-0.0848464	0.209943	0.405388	0.0751922	0.832088
Disease Diagnosis	Cancer of nasopharynx	-0.291418	-0.606167	0.0232288	0.0695205	0.160534	-1.8153
Disease Diagnosis	Cancer of of nasal cavities	0.147701	-0.0761963	0.371447	0.195874	0.114156	1.29386
Disease Diagnosis	Cancer of oropharynx	0.0551634	-0.0582809	0.168589	0.340521	0.0578703	0.953223
Disease Diagnosis	Cancer of other endocrine glands	0.00914465	-0.185443	0.203678	0.926602	0.0992515	0.0921361
Disease Diagnosis	Cancer of other female genital organs	0.0982984	-0.0541689	0.250716	0.206295	0.077764	1.26406
Disease Diagnosis	Cancer of other female genital organs (excluding uterus and ovary)	0.061868	-0.0443064	0.168021	0.253374	0.0541599	1.14232
Disease Diagnosis	Cancer of other lymphoid, histiocytic tissue	0.0523497	0.00446952	0.100228	0.0321123	0.0244276	2.14305
Disease Diagnosis	Cancer of other male genital organs	0.191998	-0.118515	0.502215	0.225347	0.158274	1.21307
Disease Diagnosis	Cancer of prostate	-0.0279864	-0.0496968	-0.00627811	0.0115142	0.0110756	-2.52684
Disease Diagnosis	Cancer of stomach	0.132555	0.0631824	0.201926	0.000180234	0.0353933	3.74521
Disease Diagnosis	Cancer of the gums	-0.100584	-0.363384	0.162183	0.453131	0.134065	-0.750268
Disease Diagnosis	Cancer of the mouth floor	0.167036	-0.0980523	0.432009	0.216737	0.13519	1.23556
Disease Diagnosis	Cancer of tongue	0.0525973	-0.0482677	0.153447	0.306722	0.0514541	1.02222
Disease Diagnosis	Cancer of urinary organs (incl. kidney and bladder)	0.053662	0.0214938	0.0858315	0.00107737	0.016413	3.26947
Disease Diagnosis	Cancer within the respiratory system	0.147154	0.0990386	0.195271	2e-09	0.0245497	5.99413
Disease Diagnosis	Cancer, suspected or other	0.0200717	-0.0447155	0.0848583	0.543705	0.0330544	0.607233
Disease Diagnosis	Candidiasis	0.130593	0.098495	0.162692	1.53025e-15	0.0163774	7.97394
Disease Diagnosis	Candidiasis of skin and nails	-0.0374072	-0.274274	0.199319	0.756856	0.120778	-0.309718
Disease Diagnosis	Carbuncle and furuncle	0.086624	0.0480312	0.125216	1.08356e-05	0.0196899	4.39942
Disease Diagnosis	Carcinoid syndrome	0.00591655	-0.274923	0.286649	0.967059	0.143231	0.0413078
Disease Diagnosis	Carcinoma in situ of skin	-0.00718833	-0.0645086	0.0501314	0.80584	0.0292448	-0.245799
Disease Diagnosis	Cardiac and circulatory congenital anomalies	0.100426	-0.270955	0.471382	0.595904	0.189264	0.530612
Disease Diagnosis	Cardiac arrest	0.0484608	0.000404153	0.096517	0.0480833	0.0245185	1.9765
Disease Diagnosis	Cardiac conduction disorders	0.118349	-0.00566602	0.242354	0.0613907	0.063268	1.8706
Disease Diagnosis	Cardiac congenital anomalies	0.142299	0.0213498	0.263233	0.0211058	0.0617007	2.30628
Disease Diagnosis	Cardiac pacemaker in situ	0.082663	0.0518407	0.113488	1.47e-07	0.0157272	5.25607
Disease Diagnosis	Cardiac pacemaker/device in situ	0.150325	0.0391838	0.261455	0.00802093	0.0566991	2.65128
Disease Diagnosis	Cardiac shunt/ heart septal defect	0.0433659	-0.0311122	0.117833	0.253746	0.0379937	1.1414
Disease Diagnosis	Cardiogenic shock	-0.0659905	-0.213849	0.0818567	0.381692	0.0754322	-0.874831
Disease Diagnosis	Cardiomegaly	0.0926894	0.0658065	0.119575	1.40212e-11	0.013717	6.75724
Disease Diagnosis	Cardiomyopathy	-0.0141323	-0.37864	0.350195	0.939415	0.185881	-0.0760285
Disease Diagnosis	Carditis	-0.0235768	-0.613896	0.565062	0.937508	0.300326	-0.0785039
Disease Diagnosis	Cataplexy and narcolepsy	-0.277162	-0.534827	-0.0195386	0.0349916	0.131441	-2.10865
Disease Diagnosis	Cataract	0.0326781	0.0198752	0.0454822	5.66187e-07	0.0065327	5.00224
Disease Diagnosis	Celiac disease	0.152223	0.109624	0.194823	2.4934e-12	0.0217345	7.00374
Disease Diagnosis	Cellulitis and abscess of face/neck	0.112939	0.0354993	0.190369	0.00425499	0.0395053	2.85882
Disease Diagnosis	Cellulitis and abscess of fingers/toes	0.0678745	-0.00453448	0.140277	0.0661633	0.0369399	1.83743
Disease Diagnosis	Cellulitis and abscess of leg, except foot	0.0912733	0.0681741	0.114374	9.61437e-15	0.0117862	7.74407
Disease Diagnosis	Cellulitis and abscess of oral soft tissues	0.166841	-0.18583	0.519288	0.353645	0.17982	0.927823
Disease Diagnosis	Cellulitis and abscess of trunk	0.132789	0.0651644	0.200409	0.000118717	0.0345	3.84895
Disease Diagnosis	Central origin vertigo	0.0397205	-0.423806	0.502845	0.866573	0.236288	0.168102
Disease Diagnosis	Cerebral aneurysm	0.107923	0.0197211	0.196118	0.0164693	0.0449976	2.39841
Disease Diagnosis	Cerebral artery occlusion, with cerebral infarction	0.0811189	0.044481	0.117758	1.42843e-05	0.0186935	4.33941
Disease Diagnosis	Cerebral atherosclerosis	0.141566	0.0502494	0.232887	0.00237814	0.0465926	3.03837
Disease Diagnosis	Cerebral cysts	0.0200806	-0.128467	0.168602	0.791026	0.0757764	0.264999
Disease Diagnosis	Cerebral degeneration, unspecified	0.0783017	0.0172753	0.139328	0.0119096	0.031136	2.51482
Disease Diagnosis	Cerebral edema and compression of brain	0.0749426	-0.0158295	0.165705	0.105598	0.0463073	1.61838
Disease Diagnosis	Cerebral ischemia	0.0961225	0.0577883	0.13446	8.9063e-07	0.0195601	4.91422
Disease Diagnosis	Cerebrovascular disease	0.0356623	-0.00297053	0.0742952	0.0704044	0.0197107	1.80929
Disease Diagnosis	Certain early complications of trauma or procedure	0.0785083	-0.0121182	0.169125	0.0895026	0.0462329	1.6981
Disease Diagnosis	Cervical cancer	0.088674	-0.0335859	0.210902	0.155105	0.062361	1.42195
Disease Diagnosis	Cervical incompetence	0.153864	-0.234117	0.542094	0.437147	0.198076	0.776793
Disease Diagnosis	Cervical intraepithelial neoplasia [CIN] [Cervical dysplasia]	0.0439983	-0.00364506	0.091638	0.0702815	0.024306	1.81018
Disease Diagnosis	Cervicalgia	0.17454	0.133806	0.215276	4.54224e-17	0.0207836	8.39798
Disease Diagnosis	Cervicitis and endocervicitis	0.0747762	0.0132467	0.136301	0.0172171	0.0313903	2.38214
Disease Diagnosis	Changes in skin texture	0.0454706	-0.116606	0.207526	0.582389	0.0826816	0.549948
Disease Diagnosis	Chemotherapy	0.0855425	0.0705244	0.100563	6.17186e-29	0.00766327	11.1627
Disease Diagnosis	Cholangitis	0.124756	0.0627188	0.186794	8.09825e-05	0.0316517	3.94153
Disease Diagnosis	Cholecystitis without cholelithiasis	0.119666	0.0843187	0.155015	3.23138e-11	0.0180351	6.63518
Disease Diagnosis	Cholelithiasis	0.101277	0.0814566	0.121099	1.31238e-23	0.0101134	10.0141
Disease Diagnosis	Cholelithiasis with acute cholecystitis	0.110647	0.0673592	0.153934	5.44625e-07	0.0220853	5.00997
Disease Diagnosis	Cholelithiasis with other cholecystitis	0.112362	0.0872579	0.137468	1.75306e-18	0.0128093	8.77191
Disease Diagnosis	Cholesteatoma	0.109398	0.0250283	0.193758	0.011036	0.0430409	2.54172
Disease Diagnosis	Cholesterolosis of gallbladder	0.0780031	-0.00587244	0.16187	0.0683184	0.0427891	1.82297
Disease Diagnosis	Chondrocalcinosis	0.083658	-0.00770158	0.175014	0.0726888	0.04661	1.79485
Disease Diagnosis	Chorioretinal inflammations, scars, and other disorders of choroid	-0.109331	-0.27374	0.0550962	0.192476	0.0838915	-1.30324
Disease Diagnosis	Chorioretinal scars	0.0433082	-0.11567	0.202261	0.593367	0.0810986	0.534019
Disease Diagnosis	Choroidal degenerations	-0.197188	-0.464771	0.0704288	0.148662	0.136539	-1.44419
Disease Diagnosis	Chromosomal anomalies	-0.10053	-0.327508	0.126325	0.385201	0.115742	-0.868569
Disease Diagnosis	Chromosomal anomalies and genetic disorders	-0.11111	-0.309375	0.0870894	0.271952	0.101122	-1.09877
Disease Diagnosis	Chronic airway obstruction	0.225318	0.206658	0.243986	9.01054e-124	0.00952444	23.6568
Disease Diagnosis	Chronic bronchitis	0.194975	0.0985187	0.291424	7.43337e-05	0.0492091	3.96216
Disease Diagnosis	Chronic cystitis	0.0765356	0.0148593	0.13821	0.0150068	0.0314664	2.4323
Disease Diagnosis	Chronic dermatitis due to solar radiation	0.0565949	-0.0506875	0.16387	0.301144	0.0547323	1.03403
Disease Diagnosis	Chronic fatigue syndrome	0.153239	0.0848412	0.221631	1.12656e-05	0.0348938	4.39159
Disease Diagnosis	Chronic glomerulonephritis, NOS	0.13587	0.0611119	0.210628	0.000367815	0.038142	3.56221
Disease Diagnosis	Chronic hepatitis	0.0443405	-0.0650199	0.153687	0.426772	0.0557888	0.794793
Disease Diagnosis	Chronic inflammatory disorders of orbit	0.329447	-0.121855	0.780134	0.152234	0.229942	1.43274
Disease Diagnosis	Chronic inflammatory pelvic disease	0.165437	0.063379	0.26747	0.00148544	0.052058	3.17793
Disease Diagnosis	Chronic interstitial cystitis	0.0436349	-0.0729584	0.160218	0.463226	0.0594813	0.733591
Disease Diagnosis	Chronic laryngitis	0.179492	-0.0300436	0.388907	0.0930702	0.106845	1.67994
Disease Diagnosis	Chronic lymphocytic thyroiditis	0.0559163	-0.0683934	0.180213	0.377954	0.0634165	0.88173
Disease Diagnosis	Chronic osteomyelitis	0.104975	-0.0224108	0.232336	0.106242	0.0649803	1.61549
Disease Diagnosis	Chronic pain	0.209128	0.126555	0.291691	6.89605e-07	0.0421239	4.9646
Disease Diagnosis	Chronic pancreatitis	0.178578	0.0998942	0.257257	8.64689e-06	0.0401421	4.44866
Disease Diagnosis	Chronic passive congestion of liver	-0.0384265	-0.308581	0.231603	0.780364	0.13777	-0.278917
Disease Diagnosis	Chronic pericarditis	0.109562	-0.06925	0.288358	0.229763	0.0912221	1.20105
Disease Diagnosis	Chronic periodontitis	0.0545003	-0.00477379	0.113769	0.0714836	0.0302393	1.8023
Disease Diagnosis	Chronic pharyngitis and nasopharyngitis	0.0289005	-0.0318162	0.0896126	0.350812	0.0309755	0.933013
Disease Diagnosis	Chronic prostatitis	-0.039815	-0.100529	0.0208946	0.198665	0.0309743	-1.28542
Disease Diagnosis	Chronic pulmonary heart disease	0.19086	0.070763	0.310929	0.0018368	0.0612595	3.1156
Disease Diagnosis	Chronic renal failure [CKD]	0.107477	0.0811907	0.133767	1.11776e-15	0.0134133	8.01274
Disease Diagnosis	Chronic sinusitis	0.0370582	-0.000568287	0.0746835	0.0535461	0.0191966	1.93045
Disease Diagnosis	Chronic thyroiditis	-0.0476903	-0.539403	0.443547	0.849166	0.250631	-0.190281
Disease Diagnosis	Chronic tonsillitis and adenoiditis	0.00917889	-0.0553203	0.0736682	0.780287	0.0329027	0.278971
Disease Diagnosis	Chronic ulcer of skin	0.113087	0.0703796	0.155796	2.10404e-07	0.0217904	5.18975
Disease Diagnosis	Chronic vascular insufficiency of intestine	0.276596	0.0714326	0.481705	0.00822557	0.104648	2.64312
Disease Diagnosis	Chronic venous insufficiency [CVI]	0.112712	0.0178717	0.207542	0.0198365	0.0483827	2.3296
Disease Diagnosis	Circadian rhythm sleep disorder	-0.142687	-0.446058	0.160426	0.356405	0.154649	-0.922648
Disease Diagnosis	Circulatory disease NEC	0.0985198	0.0853201	0.111722	1.87912e-48	0.00673589	14.6261
Disease Diagnosis	Circumscribed scleroderma	0.278066	0.00580288	0.550189	0.0452659	0.138839	2.0028
Disease Diagnosis	Cirrhosis of liver without mention of alcohol	0.14001	0.0801997	0.199819	4.47208e-06	0.0305148	4.58826
Disease Diagnosis	Cleft palate	-0.215825	-0.568859	0.136548	0.230373	0.179782	-1.20048
Disease Diagnosis	Coagulation defects complicating pregnancy or postpartum	-0.0470794	-0.311665	0.217549	0.727286	0.135015	-0.348699
Disease Diagnosis	Colon cancer	0.00996571	-0.0210795	0.0410107	0.529241	0.0158393	0.629177
Disease Diagnosis	Color vision deficiencies	0.0664625	-0.305212	0.438135	0.725986	0.189629	0.350487
Disease Diagnosis	Colorectal cancer	-0.083485	-0.420388	0.253573	0.627281	0.171969	-0.485467
Disease Diagnosis	Coma	0.112302	0.0252892	0.199308	0.0114115	0.0443907	2.52986
Disease Diagnosis	Complex regional/central pain syndrome	0.18649	-0.141349	0.514316	0.26488	0.167258	1.11499
Disease Diagnosis	Complication due to other implant and internal device	0.0978273	0.066981	0.128675	5.10333e-10	0.0157385	6.21578
Disease Diagnosis	Complication of amputation stump	0.271752	0.13034	0.413132	0.000165295	0.0721325	3.7674
Disease Diagnosis	Complication of colostomy or enterostomy	0.0659374	-0.00746575	0.139335	0.0782906	0.0374477	1.76078
Disease Diagnosis	Complication of internal orthopedic device	0.111498	0.0821972	0.140802	8.78275e-14	0.0149507	7.45776
Disease Diagnosis	Complications of cardiac/vascular device, implant, and graft	0.0725262	0.0379682	0.107085	3.90007e-05	0.0176319	4.11334
Disease Diagnosis	Complications of labor and delivery NEC	-0.0726497	-0.141382	-0.00392424	0.0382797	0.035064	-2.07192
Disease Diagnosis	Complications of transplants and reattached limbs	0.0867841	0.0644423	0.109128	2.67838e-14	0.0113998	7.61279
Disease Diagnosis	Concussion	0.0980934	-0.0343859	0.230544	0.146669	0.0675769	1.45158
Disease Diagnosis	Conduct disorders	0.0200852	-0.546979	0.587048	0.944654	0.289267	0.0694349
Disease Diagnosis	Conductive hearing loss	0.161365	0.0712795	0.251442	0.000446401	0.0459578	3.51114
Disease Diagnosis	Congenital anomalies of abdominal wall; diaphram	0.113036	-0.252306	0.478055	0.544073	0.186234	0.606954
Disease Diagnosis	Congenital anomalies of breast	0.0522085	-0.193522	0.297746	0.676989	0.125274	0.416755
Disease Diagnosis	Congenital anomalies of esophagus	0.160089	-0.0415943	0.36174	0.119712	0.102883	1.55602
Disease Diagnosis	Congenital anomalies of face and neck	0.0860209	-0.0425675	0.214573	0.189744	0.0655876	1.31154
Disease Diagnosis	Congenital anomalies of female genital organs	0.0861913	-0.00826463	0.180631	0.0736733	0.0481834	1.78882
Disease Diagnosis	Congenital anomalies of genital organs	0.0749062	-0.251838	0.401235	0.652978	0.166494	0.449902
Disease Diagnosis	Congenital anomalies of great vessels	0.0969628	0.0621596	0.131769	4.75161e-08	0.0177583	5.46013
Disease Diagnosis	Congenital anomalies of intestine	-0.00928936	-0.120042	0.101456	0.869419	0.0565025	-0.164406
Disease Diagnosis	Congenital anomalies of male genital organs	-0.047805	-0.182305	0.0866584	0.485976	0.0686038	-0.696828
Disease Diagnosis	Congenital anomalies of mouth/tongue	-0.0544278	-0.175685	0.0668197	0.378934	0.0618609	-0.879841
Disease Diagnosis	Congenital anomalies of muscle, tendon, fascia, and connective tissue	0.144923	-0.0459862	0.335721	0.136674	0.0973462	1.48874
Disease Diagnosis	Congenital anomalies of peripheral vascular system	0.112583	-0.0263455	0.251501	0.112206	0.0708762	1.58845
Disease Diagnosis	Congenital anomalies of posterior segment of eye	-0.0019588	-0.30877	0.30466	0.990013	0.156438	-0.0125212
Disease Diagnosis	Congenital anomalies of skin	0.0604382	-0.14312	0.263927	0.56055	0.103821	0.582139
Disease Diagnosis	Congenital anomalies of skull and face bones	-0.22711	-0.821326	0.365321	0.453078	0.30226	-0.75137
Disease Diagnosis	Congenital anomalies of stomach	0.120639	-0.128907	0.370035	0.343243	0.127243	0.948101
Disease Diagnosis	Congenital anomalies of the eye	0.00139723	-0.284854	0.287525	0.992365	0.145983	0.00957119
Disease Diagnosis	Congenital anomalies of the integument	0.178369	-0.28477	0.640754	0.449983	0.235911	0.756087
Disease Diagnosis	Congenital anomalies of upper limb, including shoulder girdle	0.211317	-0.081578	0.504059	0.157247	0.149358	1.41484
Disease Diagnosis	Congenital anomalies of urinary system	0.231309	0.0359576	0.426545	0.0202646	0.09961	2.32215
Disease Diagnosis	Congenital anomaly of fingers/toes	0.221704	-0.125547	0.568759	0.210691	0.177069	1.25208
Disease Diagnosis	Congenital anomaly of gallbladder, bile ducts, liver, pancreas	-0.0680134	-0.230119	0.0940661	0.4108	0.0826937	-0.822475
Disease Diagnosis	Congenital cataract and lens anomalies	0.148554	-0.0505833	0.347593	0.143608	0.10155	1.46286
Disease Diagnosis	Congenital coagulation defects	-0.0224839	-0.337455	0.292197	0.888683	0.160552	-0.140041
Disease Diagnosis	Congenital deficiency of other clotting factors (including factor VII)	0.088499	-0.0179149	0.194892	0.103067	0.0542821	1.63035
Disease Diagnosis	Congenital deformities of feet	0.0661259	-0.0576897	0.189917	0.295164	0.0631587	1.04698
Disease Diagnosis	Congenital factor VIII disorder	0.125821	-0.102749	0.354325	0.280554	0.116584	1.07924
Disease Diagnosis	Congenital hip dysplasia and deformity	0.00822699	-0.160382	0.176773	0.923797	0.0859931	0.0956704
Disease Diagnosis	Congenital hypothyroidism	0.306249	0.0391224	0.573311	0.0246254	0.136256	2.24761
Disease Diagnosis	Congenital musculoskeletal deformities of spine	0.147457	-0.0274194	0.322276	0.0983485	0.0891936	1.65322
Disease Diagnosis	Congenital osteodystrophies	0.0459139	-0.0350479	0.126867	0.26632	0.0413024	1.11165
Disease Diagnosis	Congenital pigmentary anomalies of skin	0.107882	-0.301518	0.51703	0.605385	0.208749	0.516804
Disease Diagnosis	Congestive heart failure (CHF) NOS	0.122806	0.0925205	0.153096	1.91085e-15	0.0154541	7.94649
Disease Diagnosis	Conjunctivitis, infectious	0.155492	0.0541975	0.256772	0.00262244	0.0516737	3.00911
Disease Diagnosis	Conjunctivitis, noninfectious	0.0935044	-0.213438	0.400325	0.550395	0.156541	0.597314
Disease Diagnosis	Constitutional aplastic anemia	0.102537	-0.337495	0.54175	0.64757	0.224088	0.457575
Disease Diagnosis	Contracture of joint	0.0811936	-0.0343692	0.196735	0.168455	0.0589495	1.37734
Disease Diagnosis	Contracture of palmar fascia [Dupuytren's disease]	0.0414938	0.0104375	0.072551	0.00882788	0.0158455	2.61865
Disease Diagnosis	Contracture of tendon (sheath)	0.290947	0.1181	0.463746	0.000968321	0.0881632	3.30009
Disease Diagnosis	Contusion	0.101822	0.0605272	0.143118	1.34678e-06	0.0210692	4.83275
Disease Diagnosis	Convulsions	0.06353	0.0270721	0.0999874	0.000636408	0.0186007	3.41546
Disease Diagnosis	Cornea replaced by transplant	0.0396836	-0.112903	0.192242	0.61017	0.0778358	0.509837
Disease Diagnosis	Corneal degenerations	0.0446598	-0.0216035	0.110924	0.186513	0.0338081	1.32098
Disease Diagnosis	Corneal dystrophy	0.066652	-0.0231423	0.156442	0.145706	0.0458112	1.45493
Disease Diagnosis	Corneal edema	-0.0593939	-0.222154	0.103347	0.474448	0.0830313	-0.715319
Disease Diagnosis	Corneal opacity	-0.0535066	-0.199692	0.0926717	0.473128	0.0745808	-0.717432
Disease Diagnosis	Corneal opacity and other disorders of cornea	0.0556037	-0.0444692	0.155667	0.276124	0.0510529	1.08914
Disease Diagnosis	Corneal ulcer	0.102261	-0.040543	0.245037	0.160417	0.0728447	1.40383
Disease Diagnosis	Corns and callosities	0.146103	0.0423709	0.249819	0.00576695	0.0529166	2.761
Disease Diagnosis	Coronary atherosclerosis	0.099406	0.0856506	0.113165	1.56773e-45	0.00701986	14.1607
Disease Diagnosis	Cough	0.10887	0.0791914	0.13855	6.49638e-13	0.0151429	7.18952
Disease Diagnosis	Crystal arthropathies	0.262913	0.115147	0.410646	0.000487264	0.075374	3.48811
Disease Diagnosis	Curvature of spine	0.0174452	-0.184508	0.219379	0.865547	0.103028	0.169325
Disease Diagnosis	Cushing's syndrome	0.191054	0.0126038	0.369423	0.0358303	0.0910049	2.09938
Disease Diagnosis	Cutaneous lupus erythematosus	0.132456	-0.0243678	0.289235	0.0977948	0.0799894	1.65592
Disease Diagnosis	Cyst and pseudocyst of pancreas	0.0227531	-0.0565208	0.10202	0.573721	0.0404424	0.562606
Disease Diagnosis	Cyst of bone	0.0662163	-0.0314539	0.163879	0.183906	0.0498277	1.3289
Disease Diagnosis	Cyst of kidney, acquired	0.0757681	0.0369673	0.11457	0.000129567	0.019797	3.82726
Disease Diagnosis	Cyst of the salivary gland	0.0444381	-0.155966	0.244729	0.66376	0.102189	0.434861
Disease Diagnosis	Cyst or abscess of Bartholin's gland	0.0179422	-0.0627452	0.0986159	0.66293	0.04116	0.435913
Disease Diagnosis	Cystic fibrosis	0.336045	-0.0730958	0.744367	0.107135	0.208327	1.61306
Disease Diagnosis	Cystic kidney disease	0.025608	-0.0666925	0.117899	0.586554	0.0470875	0.543838
Disease Diagnosis	Cystic mastopathy	-0.00413183	-0.0785538	0.0702836	0.913345	0.0379671	-0.108827
Disease Diagnosis	Cystitis	0.0662142	0.0246745	0.107754	0.00178298	0.0211939	3.12421
Disease Diagnosis	Cysts of oral soft tissues	-0.166134	-0.530804	0.198731	0.371965	0.186156	-0.892448
Disease Diagnosis	Cysts of the jaws	0.00375868	-0.102782	0.110279	0.944868	0.0543472	0.0691606
Disease Diagnosis	Decreased libido	-0.384299	-0.952114	0.182898	0.184353	0.289386	-1.32798
Disease Diagnosis	Decubitus ulcer	0.169499	0.0475223	0.291465	0.00645407	0.0622276	2.72385
Disease Diagnosis	Defibrination syndrome	0.0374767	-0.216224	0.291135	0.77216	0.129417	0.28958
Disease Diagnosis	Deficiency anemias	0.198263	-0.0216505	0.418112	0.0771774	0.112167	1.76757
Disease Diagnosis	Deficiency of humoral immunity	0.0417318	-0.0843007	0.167733	0.516298	0.0642863	0.649156
Disease Diagnosis	Degeneration of intervertebral disc	0.175392	0.144565	0.206222	7.08506e-29	0.0157296	11.1505
Disease Diagnosis	Degenerative and vascular disorders of ear	0.0348327	-0.0854131	0.155084	0.570207	0.0613525	0.567747
Disease Diagnosis	Degenerative disease of the spinal cord	0.0803005	0.0372059	0.123395	0.000260069	0.0219869	3.6522
Disease Diagnosis	Degenerative skin conditions and other dermatoses	-0.603609	-1.09772	-0.110374	0.0165429	0.251651	-2.3986
Disease Diagnosis	Delirium dementia and amnestic and other cognitive disorders	0.12339	0.0744742	0.172311	7.65881e-07	0.0249594	4.94364
Disease Diagnosis	Delirium due to conditions classified elsewhere	0.0940207	0.0599173	0.128128	6.53975e-08	0.0174015	5.40304
Disease Diagnosis	Dementia with cerebral degenerations	0.200837	0.0710281	0.330646	0.00242547	0.0662293	3.03245
Disease Diagnosis	Dementias	0.0799555	0.0426078	0.117307	2.71952e-05	0.0190571	4.19557
Disease Diagnosis	Dental abrasion, erosion and attrition	-0.350346	-0.920977	0.219885	0.228549	0.290934	-1.20421
Disease Diagnosis	Dental caries	0.0775407	0.044733	0.110348	3.614e-06	0.0167385	4.63248
Disease Diagnosis	Dentofacial anomalies, including malocclusion	0.469509	0.132822	0.806002	0.00625231	0.17168	2.73479
Disease Diagnosis	Dependence on respirator [Ventilator] or supplemental oxygen	0.188113	0.124225	0.251998	7.87367e-09	0.0325941	5.77139
Disease Diagnosis	Depressive episode	0.154885	0.139778	0.169996	8.64059e-90	0.00770952	20.0902
Disease Diagnosis	Derangement of joint, non-traumatic	0.0654453	-0.157075	0.287845	0.564216	0.113469	0.576767
Disease Diagnosis	Dermatitis due to solar radiation	0.122183	-0.0635465	0.30789	0.197243	0.0947484	1.28955
Disease Diagnosis	Dermatitis herpetiformis	0.18598	-0.0596517	0.431497	0.137731	0.125264	1.4847
Disease Diagnosis	Dermatomyositis	0.117509	-0.154641	0.389458	0.397241	0.13875	0.846913
Disease Diagnosis	Dermatophytosis	0.217553	0.0181105	0.416858	0.0324591	0.101686	2.13945
Disease Diagnosis	Dermatophytosis of nail	0.00421231	-0.166361	0.174765	0.961394	0.0870166	0.0484082
Disease Diagnosis	Dermatophytosis of the body	0.0905688	-0.155549	0.336697	0.47078	0.125575	0.72123
Disease Diagnosis	Develomental delays and disorders	0.104805	0.0206421	0.188965	0.0146578	0.0429386	2.44082
Disease Diagnosis	Diabetes insipidus	0.111909	-0.0808442	0.304638	0.255126	0.0983309	1.13809
Disease Diagnosis	Diabetes or abnormal glucose tolerance complicating pregnancy	0.0280548	-0.126132	0.182333	0.721446	0.0787133	0.356418
Disease Diagnosis	Diabetic retinopathy	0.163325	0.120073	0.206579	1.35197e-13	0.0220686	7.40078
Disease Diagnosis	Diaper or napkin rash	0.245329	-0.234372	0.725543	0.316623	0.245007	1.00131
Disease Diagnosis	Diaphragmatic hernia	0.0930866	0.0816183	0.104557	5.63846e-57	0.00585232	15.9059
Disease Diagnosis	Difficulty in walking	0.199685	0.110113	0.289254	1.24552e-05	0.0456985	4.36962
Disease Diagnosis	Diplopia and disorders of binocular vision	0.118749	0.0584608	0.179035	0.00011311	0.0307582	3.86073
Disease Diagnosis	Disease of capillaries	0.122724	-0.0330771	0.278499	0.122595	0.0794769	1.54415
Disease Diagnosis	Disease of tricuspid valve	0.077265	0.0385632	0.115968	9.12069e-05	0.0197467	3.91281
Disease Diagnosis	Diseases and other conditions of the tongue	0.108456	0.0516564	0.165253	0.000182077	0.0289778	3.74274
Disease Diagnosis	Diseases due to other mycobacteria	0.519405	0.142229	0.896307	0.00693209	0.192297	2.70105
Disease Diagnosis	Diseases of esophagus	0.0733929	0.00157716	0.145205	0.0451695	0.0366386	2.00316
Disease Diagnosis	Diseases of hair and hair follicles	0.114597	-0.0308102	0.259972	0.122371	0.0741708	1.54505
Disease Diagnosis	Diseases of hard tissues of teeth	-0.349724	-0.7359	0.0363173	0.0758302	0.19696	-1.77561
Disease Diagnosis	Diseases of lips	0.0665823	-0.00267457	0.135834	0.0595173	0.0353324	1.88446
Disease Diagnosis	Diseases of nail, NOS	0.106399	0.00940809	0.203379	0.0315259	0.0494798	2.15035
Disease Diagnosis	Diseases of pancreas	0.124172	0.062235	0.186108	8.51536e-05	0.0315998	3.92952
Disease Diagnosis	Diseases of pulp and periapical tissues	0.00840669	-0.0746918	0.0914904	0.842811	0.0423896	0.19832
Disease Diagnosis	Diseases of spleen	0.0607563	-0.00859641	0.130104	0.0859622	0.0353813	1.71719
Disease Diagnosis	Diseases of the larynx and vocal cords	0.136171	0.0862396	0.186102	9.03164e-08	0.0254752	5.34523
Disease Diagnosis	Diseases of the oral soft tissues, excluding lesions specific for gingiva and tongue	0.0692815	0.0290032	0.109558	0.000748013	0.0205494	3.37146
Disease Diagnosis	Diseases of the salivary glands	0.00910763	-0.179281	0.197425	0.924496	0.0960805	0.0947916
Disease Diagnosis	Diseases of thymus gland	-0.286966	-0.72764	0.153686	0.201822	0.224822	-1.27641
Disease Diagnosis	Diseases of white blood cells	0.10792	0.0467213	0.169116	0.000547538	0.0312225	3.45648
Disease Diagnosis	Dislocation	0.0892985	0.0456361	0.13296	6.1082e-05	0.0222761	4.0087
Disease Diagnosis	Disorder of skin and subcutaneous tissue NOS	0.0568994	0.034705	0.0790948	5.04398e-07	0.0113242	5.0246
Disease Diagnosis	Disorders involving the immune mechanism	-0.00204512	-0.260234	0.256139	0.987614	0.131727	-0.0155255
Disease Diagnosis	Disorders of acoustic nerve	-0.0304743	-0.357999	0.296832	0.855248	0.166993	-0.182489
Disease Diagnosis	Disorders of adrenal glands	0.0899759	-0.0226574	0.202589	0.117387	0.0574557	1.56601
Disease Diagnosis	Disorders of bilirubin excretion	0.0418603	-0.0388127	0.122525	0.309105	0.0411553	1.01713
Disease Diagnosis	Disorders of calcium/phosphorus metabolism	0.0905301	0.0497692	0.131292	1.34242e-05	0.0207967	4.35309
Disease Diagnosis	Disorders of conjunctiva	0.0341201	-0.0283491	0.0965864	0.284375	0.0318705	1.07059
Disease Diagnosis	Disorders of copper metabolism	-0.0674925	-0.688143	0.550914	0.830897	0.315513	-0.213913
Disease Diagnosis	Disorders of diaphragm	0.00933018	-0.113154	0.131788	0.881304	0.0624782	0.149335
Disease Diagnosis	Disorders of esophageal motility	0.0697669	0.00495643	0.134574	0.0348652	0.0330646	2.11002
Disease Diagnosis	Disorders of external ear	0.0384575	-0.0340754	0.110985	0.298697	0.0370039	1.03928
Disease Diagnosis	Disorders of function of stomach	-0.00476517	-0.574376	0.564664	0.986915	0.290525	-0.0164019
Disease Diagnosis	Disorders of iris and ciliary body	0.0325788	-0.0470691	0.112221	0.422714	0.040634	0.801761
Disease Diagnosis	Disorders of iron metabolism	0.0447972	-0.0236909	0.113281	0.19983	0.0349405	1.2821
Disease Diagnosis	Disorders of lacrimal system	0.0489212	0.00767218	0.0901707	0.0200976	0.0210457	2.32452
Disease Diagnosis	Disorders of magnesium metabolism	0.108337	0.056476	0.160199	4.22837e-05	0.0264599	4.09439
Disease Diagnosis	Disorders of menstruation and other abnormal bleeding from female genital tract	0.0216291	-0.0305665	0.0738203	0.416664	0.0266282	0.812262
Disease Diagnosis	Disorders of mineral metabolism	0.42319	-0.121631	0.967561	0.127789	0.27774	1.52369
Disease Diagnosis	Disorders of muscle, ligament, and fascia	0.118677	0.0112605	0.226086	0.0303489	0.0548005	2.16562
Disease Diagnosis	Disorders of optic nerve and visual pathways	0.0309877	-0.0781259	0.140095	0.577774	0.0556669	0.556663
Disease Diagnosis	Disorders of other cranial nerves	-0.0999551	-0.299836	0.0999183	0.327013	0.101976	-0.98018
Disease Diagnosis	Disorders of parathyroid gland	0.122485	-0.204822	0.449428	0.463022	0.166807	0.734292
Disease Diagnosis	Disorders of penis	0.0653784	0.00262782	0.128128	0.0411432	0.0320149	2.04213
Disease Diagnosis	Disorders of phosphorus metabolism	0.0471516	-0.0207924	0.115092	0.173764	0.0346637	1.36026
Disease Diagnosis	Disorders of porphyrin metabolism	0.0429619	-0.275778	0.361566	0.791606	0.162553	0.264294
Disease Diagnosis	Disorders of refraction and accommodation; blindness and low vision	0.0123289	-0.120434	0.145072	0.855563	0.0677261	0.182041
Disease Diagnosis	Disorders of sweat glands	0.131673	-0.286623	0.549726	0.537156	0.213293	0.617336
Disease Diagnosis	Disorders of the autonomic nervous system	0.0122113	-0.111607	0.136007	0.846713	0.0631612	0.193335
Disease Diagnosis	Disorders of the globe	-0.0165968	-0.228445	0.195165	0.877938	0.108042	-0.153615
Disease Diagnosis	Disorders of the orbit	0.164306	-0.0450776	0.373615	0.123985	0.10679	1.53858
Disease Diagnosis	Disorders of the pituitary gland and its hypothalamic control	0.072381	-0.0974696	0.242192	0.40348	0.0866381	0.835441
Disease Diagnosis	Disorders of tooth development	0.182215	-0.114428	0.47896	0.228689	0.1514	1.20353
Disease Diagnosis	Disorders of urea cycle metabolism	0.436831	-0.129991	1.00211	0.130504	0.288409	1.51462
Disease Diagnosis	Disorders of uterus, NEC	0.0616643	0.0272222	0.0961073	0.00044962	0.017573	3.50905
Disease Diagnosis	Disorders of vitreous body	0.0296606	-0.0112067	0.0705276	0.154875	0.0208505	1.42254
Disease Diagnosis	Disorders resulting from impaired renal function	0.150777	-0.0355804	0.337083	0.11275	0.0950545	1.58621
Disease Diagnosis	Displacement of intervertebral disc	0.231334	0.138753	0.323903	9.68156e-07	0.0472291	4.89812
Disease Diagnosis	Dissociative disorder	0.191521	-0.0710801	0.454052	0.152831	0.133945	1.42985
Disease Diagnosis	Disturbance of salivary secretion	0.179821	0.00603084	0.353599	0.0425577	0.0886623	2.02816
Disease Diagnosis	Disturbance of skin sensation	0.103257	0.0698284	0.136686	1.4115e-09	0.0170555	6.05415
Disease Diagnosis	Disturbances in tooth eruption	-0.00620321	-0.0518477	0.0394358	0.789945	0.0232852	-0.266401
Disease Diagnosis	Disturbances of amino-acid transport	0.0765898	-0.287195	0.440122	0.679766	0.185476	0.412937
Disease Diagnosis	Disturbances of sensation of smell and taste	0.127457	-0.0994738	0.354347	0.270931	0.11576	1.10104
Disease Diagnosis	Diverticulosis	0.0765686	0.0659336	0.0872056	3.30359e-45	0.00542703	14.1088
Disease Diagnosis	Diverticulum of esophagus, acquired	0.10467	-0.029497	0.238819	0.126225	0.0684434	1.5293
Disease Diagnosis	Dizziness and giddiness (Light-headedness and vertigo)	0.105175	0.0813075	0.129044	5.79366e-18	0.0121782	8.6363
Disease Diagnosis	Duodenal ulcer	0.113523	0.0778498	0.149198	4.45782e-10	0.0182014	6.23706
Disease Diagnosis	Duodenitis	0.110336	0.0887425	0.131932	1.30798e-23	0.0110183	10.0139
Disease Diagnosis	Dyshidrosis	-0.289407	-0.740578	0.161986	0.20875	0.230302	-1.25664
Disease Diagnosis	Dysmenorrhea	0.187669	0.131266	0.244082	6.98701e-11	0.028782	6.52037
Disease Diagnosis	Dyspareunia	0.131658	0.0658979	0.197415	8.70274e-05	0.0335495	3.9243
Disease Diagnosis	Dysphagia	0.118759	0.0982223	0.139299	8.93721e-30	0.0104793	11.3328
Disease Diagnosis	Dysplasia of female genital organs	0.11552	-0.104276	0.335173	0.302803	0.112068	1.0308
Disease Diagnosis	Dysthymic disorder	0.0992813	-0.140486	0.338896	0.416866	0.122252	0.812103
Disease Diagnosis	Dystrophy of female genital tract	0.0410863	-0.0594385	0.141604	0.423073	0.0512848	0.801139
Disease Diagnosis	Dysuria	0.170373	0.11573	0.225016	1e-09	0.0278788	6.11121
Disease Diagnosis	E. coli	0.0939761	0.0648837	0.123071	2.43325e-10	0.0148441	6.33088
Disease Diagnosis	Early onset of delivery	-0.0484792	-0.134865	0.0379172	0.271378	0.0440798	-1.0998
Disease Diagnosis	Early or threatened labor; hemorrhage in early pregnancy	-0.0575897	-0.125958	0.0107781	0.0987322	0.0348815	-1.65101
Disease Diagnosis	Eating disorder	0.187706	-0.0334784	0.408735	0.0961398	0.11277	1.66451
Disease Diagnosis	Ectopic pregnancy	-0.0184634	-0.150952	0.114037	0.784751	0.0676025	-0.273118
Disease Diagnosis	Ectropion or entropion	0.0834537	0.0332883	0.133621	0.00111211	0.0255953	3.26051
Disease Diagnosis	Edema	0.095651	0.0629056	0.128398	1.03415e-08	0.0167077	5.72497
Disease Diagnosis	Effects radiation NOS	0.0208036	-0.0028025	0.0444099	0.0841174	0.012044	1.7273
Disease Diagnosis	Electrolyte imbalance	0.0693886	-0.0337205	0.172492	0.187162	0.0526036	1.31909
Disease Diagnosis	Elevated sedimentation rate	0.130821	-0.075479	0.337121	0.21392	0.105255	1.24289
Disease Diagnosis	Embolism and thrombosis of abdominal aorta	0.0358629	-0.271575	0.343183	0.81912	0.156796	0.228723
Disease Diagnosis	Emphysema	0.239583	0.20294	0.276233	1.37414e-37	0.018699	12.8126
Disease Diagnosis	Empyema and pneumothorax	0.0538372	0.00526298	0.10241	0.0298249	0.0247821	2.17242
Disease Diagnosis	Encephalitis	0.00699246	-0.0992155	0.113186	0.89732	0.0541804	0.129059
Disease Diagnosis	Encephalitis, non-infectious	0.113025	-0.162064	0.387948	0.420531	0.140267	0.805782
Disease Diagnosis	Encephalopathy, not elsewhere classified	0.0256071	-0.102168	0.153365	0.694449	0.0651824	0.392854
Disease Diagnosis	Endocarditis	0.0889745	0.0222028	0.155745	0.00900817	0.0340665	2.61179
Disease Diagnosis	Endometrial hyperplasia	0.0706183	0.0103086	0.130926	0.0217305	0.030769	2.29511
Disease Diagnosis	Endometriosis	0.0666665	0.0329511	0.100383	0.000106404	0.0172026	3.87538
Disease Diagnosis	Enthesopathy	0.134297	0.115875	0.152722	2.62725e-46	0.00940041	14.2863
Disease Diagnosis	Eosinophilia	-0.03594	-0.212438	0.140506	0.689775	0.0900235	-0.399229
Disease Diagnosis	Epilepsy	0.061815	-0.0305246	0.154145	0.189461	0.047107	1.31222
Disease Diagnosis	Epilepsy, recurrent seizures, convulsions	0.0951954	0.0636257	0.126766	3.41947e-09	0.0161073	5.91007
Disease Diagnosis	Epiphora	0.0965795	0.035492	0.157666	0.00194342	0.0311666	3.09881
Disease Diagnosis	Epistaxis or throat hemorrhage	0.0467587	0.0110813	0.082436	0.0102071	0.0182027	2.56877
Disease Diagnosis	Erectile dysfunction [ED]	0.0982438	-0.0167487	0.213231	0.0940246	0.0586668	1.67461
Disease Diagnosis	Erythema nodosum	0.106392	-0.135623	0.348376	0.388875	0.123461	0.861742
Disease Diagnosis	Erythematosquamous dermatosis	-0.00435335	-0.423177	0.414283	0.983741	0.21359	-0.0203818
Disease Diagnosis	Esophageal atresia/tracheoesophageal fistula	-0.00981538	-0.302507	0.282738	0.947585	0.149262	-0.0657594
Disease Diagnosis	Esophageal bleeding (varices/hemorrhage)	0.103869	0.0644637	0.143275	2.38806e-07	0.020105	5.16634
Disease Diagnosis	Esophagitis, GERD and related diseases	0.0943842	0.074719	0.114051	5.1192e-21	0.0100342	9.40623
Disease Diagnosis	Essential hypertension	0.106363	0.0983725	0.114356	5.34426e-150	0.00407812	26.0813
Disease Diagnosis	Essential tremor	0.132724	0.0535217	0.211923	0.00102166	0.0404078	3.2846
Disease Diagnosis	Eustachian tube disorders	0.258993	0.125266	0.392683	0.000146777	0.068209	3.79705
Disease Diagnosis	Excessive or frequent menstruation	0.109176	0.0851425	0.133217	5.47464e-19	0.0122655	8.90111
Disease Diagnosis	Excessive vomiting in pregnancy	0.00724498	-0.216567	0.231161	0.949421	0.114243	0.0634174
Disease Diagnosis	Exophthalmos	0.0577872	-0.115374	0.230893	0.512992	0.0883195	0.654297
Disease Diagnosis	Extrapyramidal disease and abnormal movement disorders	0.0990809	0.0265497	0.171608	0.00741778	0.0370038	2.67759
Disease Diagnosis	Extrinsic allergic alveolitis	0.175912	-0.00568395	0.357463	0.0575869	0.092628	1.89912
Disease Diagnosis	Eye infection, viral	0.0781771	-0.0601152	0.216439	0.267803	0.0705419	1.10824
Disease Diagnosis	Facial nerve disorders [CN7]	0.101941	0.0428918	0.160987	0.000714529	0.0301258	3.38384
Disease Diagnosis	Fasciitis	0.100386	0.0102005	0.190558	0.029121	0.0460064	2.182
Disease Diagnosis	Femoral hernia	-0.0116094	-0.080297	0.0570713	0.740429	0.0350411	-0.331307
Disease Diagnosis	Fever of unknown origin	0.0366709	0.00990217	0.0634397	0.00725318	0.0136575	2.68503
Disease Diagnosis	Fibroadenosis of breast	-0.0101573	-0.136127	0.115784	0.874414	0.064256	-0.158075
Disease Diagnosis	Fibrosclerosis of breast	0.0914381	-0.0248248	0.207677	0.123165	0.0593055	1.54181
Disease Diagnosis	First degree AV block	0.0979688	0.0575231	0.138418	2.06149e-06	0.0206374	4.74715
Disease Diagnosis	Flat foot	0.171151	0.0554787	0.286804	0.00372869	0.0590067	2.90054
Disease Diagnosis	Fluid overload	0.139721	0.0905792	0.188863	2.51001e-08	0.0250729	5.57257
Disease Diagnosis	Folate-deficiency anemia	0.124564	0.0264586	0.222661	0.0128226	0.0500496	2.48881
Disease Diagnosis	Fracture of ankle and foot	0.0668318	0.0201002	0.113562	0.00506244	0.023842	2.80311
Disease Diagnosis	Fracture of clavicle or scapula	0.0298277	-0.0272664	0.0869165	0.305837	0.0291269	1.02406
Disease Diagnosis	Fracture of foot	0.0603717	-0.123588	0.244245	0.519984	0.0938129	0.643533
Disease Diagnosis	Fracture of hand or wrist	0.0142865	-0.0177098	0.0462813	0.381487	0.0163239	0.87519
Disease Diagnosis	Fracture of humerus	0.0336974	-0.00875736	0.0761515	0.119782	0.0216602	1.55572
Disease Diagnosis	Fracture of lower limb	0.0458296	0.00862215	0.0830366	0.0157709	0.0189831	2.41423
Disease Diagnosis	Fracture of neck of femur	-0.00304899	-0.0381162	0.0320177	0.864683	0.0178912	-0.170418
Disease Diagnosis	Fracture of patella	0.0792026	0.00896604	0.149433	0.0270866	0.0358317	2.2104
Disease Diagnosis	Fracture of pelvis	-0.0437196	-0.0988707	0.0114281	0.120241	0.0281366	-1.55383
Disease Diagnosis	Fracture of radius and ulna	-0.0338522	-0.0592774	-0.00842845	0.00906294	0.0129713	-2.60978
Disease Diagnosis	Fracture of ribs	0.0881921	0.0463399	0.130044	3.6258e-05	0.0213531	4.13017
Disease Diagnosis	Fracture of tibia and fibula	0.0950299	0.0529913	0.137068	9.39561e-06	0.0214478	4.43075
Disease Diagnosis	Fracture of unspecified bones	0.0990733	0.00443701	0.193697	0.0401707	0.0482776	2.05216
Disease Diagnosis	Fracture of unspecified part of femur	0.107462	0.0125454	0.202369	0.026477	0.0484215	2.21931
Disease Diagnosis	Fracture of upper limb	0.0758838	-0.00788499	0.15964	0.0757951	0.0427327	1.77578
Disease Diagnosis	Fracture of vertebral column without mention of spinal cord injury	0.0773832	0.0334734	0.121292	0.000552063	0.0224025	3.45422
Disease Diagnosis	Frequency of urination and polyuria	0.0770994	0.0457051	0.108495	1.48366e-06	0.016018	4.8133
Disease Diagnosis	Functional digestive disorders	0.066563	0.00462476	0.128499	0.0351743	0.0316002	2.10641
Disease Diagnosis	Functional disorders of bladder	0.111429	0.0592139	0.163642	2.87946e-05	0.0266395	4.18285
Disease Diagnosis	Galactorrhea	0.049017	-0.540226	0.637183	0.870348	0.300085	0.163344
Disease Diagnosis	Ganglion and cyst of synovium, tendon, and bursa	0.0885935	0.0535135	0.123674	7.41807e-07	0.0178981	4.94988
Disease Diagnosis	Gangrene	0.058198	-0.00266088	0.119054	0.0608858	0.0310489	1.8744
Disease Diagnosis	Gastric ulcer	0.143015	0.114895	0.171138	2.1072e-23	0.0143482	9.96742
Disease Diagnosis	Gastritis and duodenitis	0.112404	0.0979647	0.126846	1.50118e-52	0.00736842	15.2549
Disease Diagnosis	Gastroesophageal laceration-hemorrhage syndrome	0.145863	0.0387025	0.253003	0.00762847	0.0546634	2.66839
Disease Diagnosis	Gastrointestinal complications	0.0409998	-0.0338814	0.115875	0.283185	0.0382016	1.07325
Disease Diagnosis	Gastrojejunal ulcer	0.339708	0.0617006	0.617626	0.0166073	0.141795	2.39577
Disease Diagnosis	Generalized anxiety disorder	0.0793325	-0.0450109	0.203649	0.211074	0.0634268	1.25077
Disease Diagnosis	Generalized convulsive epilepsy	0.10702	0.022103	0.191928	0.0135006	0.0433204	2.47042
Disease Diagnosis	Genital prolapse	0.145323	0.0527849	0.237853	0.00208326	0.0472092	3.07828
Disease Diagnosis	GERD	0.114166	0.101129	0.127206	5.10778e-66	0.00665293	17.1602
Disease Diagnosis	Giant cell arteritis	0.127065	0.0511184	0.203014	0.00104124	0.0387496	3.27914
Disease Diagnosis	Gingival and periodontal diseases	0.0608375	-0.023405	0.145072	0.15692	0.0429769	1.41559
Disease Diagnosis	Gingivitis	0.137112	-0.0373016	0.311472	0.123316	0.0889593	1.54129
Disease Diagnosis	Glaucoma	-0.00403268	-0.0286893	0.0206235	0.748537	0.0125797	-0.320571
Disease Diagnosis	Glossitis	0.177592	0.077255	0.277916	0.000521867	0.0511855	3.46958
Disease Diagnosis	Glossodynia	0.248305	-0.0549383	0.551328	0.108406	0.154604	1.60608
Disease Diagnosis	Glucocorticoid deficiency	0.0757327	-0.00668955	0.158146	0.0717039	0.0420478	1.80111
Disease Diagnosis	Glycosuria or Acetonuria	0.0926768	-0.0923675	0.277671	0.326214	0.0943847	0.981904
Disease Diagnosis	Gout	0.125414	0.0991138	0.151719	9.156e-21	0.013421	9.34461
Disease Diagnosis	Gouty arthropathy	0.140398	-0.00492411	0.285677	0.0582447	0.0741222	1.89414
Disease Diagnosis	Gram negative septicemia	0.104148	0.0576261	0.15067	1.14472e-05	0.023736	4.38776
Disease Diagnosis	Gram positive septicemia	0.0436555	-0.0269161	0.114221	0.225325	0.0360029	1.21256
Disease Diagnosis	Graves' disease	0.0235703	-0.0592078	0.106338	0.576765	0.0422285	0.558161
Disease Diagnosis	Hallucinations	0.102538	0.0215885	0.183481	0.013035	0.0412978	2.48288
Disease Diagnosis	Hallux rigidus	0.0836035	0.0348696	0.132337	0.000772397	0.0248638	3.36245
Disease Diagnosis	Hallux valgus (Bunion)	0.059628	0.0351353	0.0841222	1.82908e-06	0.0124971	4.77136
Disease Diagnosis	Hammer toe (acquired)	0.0554261	0.013266	0.0975865	0.00997112	0.0215104	2.57671
Disease Diagnosis	Hearing loss	0.0793233	0.0552064	0.103442	1.14585e-10	0.0123057	6.44607
Disease Diagnosis	Heart failure NOS	0.11499	0.0922796	0.137705	3.30249e-23	0.0115891	9.92225
Disease Diagnosis	Heart transplant/surgery	0.0150203	-0.274306	0.304246	0.918941	0.147564	0.101788
Disease Diagnosis	Heart valve replaced	0.0347291	-0.00665583	0.0761141	0.100012	0.0211148	1.64477
Disease Diagnosis	Heartburn	0.11635	0.0766512	0.156049	9.23175e-09	0.0202548	5.74432
Disease Diagnosis	Helminthiases	0.0692964	-0.278177	0.416676	0.69585	0.177235	0.390987
Disease Diagnosis	Hemangioma and lymphangioma, any site	0.0494668	0.00303728	0.0958944	0.036777	0.0236875	2.08831
Disease Diagnosis	Hemarthrosis	0.0285689	-0.121403	0.178503	0.708844	0.0764969	0.373465
Disease Diagnosis	Hematemesis	0.134777	0.0932291	0.176327	2.0468e-10	0.0211988	6.35778
Disease Diagnosis	Hematuria	0.0632861	0.0472731	0.0793005	9.49792e-15	0.00817064	7.74555
Disease Diagnosis	Hemiplegia	0.0936238	0.0539216	0.133327	3.80311e-06	0.0202567	4.62187
Disease Diagnosis	Hemoglobinuria	-0.320583	-0.813931	0.172864	0.20281	0.251759	-1.27337
Disease Diagnosis	Hemoptysis	0.18117	0.14002	0.222324	6.20398e-18	0.0209967	8.62854
Disease Diagnosis	Hemorrhage from gastrointestinal ulcer	0.0584272	-0.0144798	0.13133	0.116227	0.0371952	1.57083
Disease Diagnosis	Hemorrhage in early pregnancy	0.0153625	-0.0586988	0.0894428	0.684364	0.0377961	0.406458
Disease Diagnosis	Hemorrhage NOS	0.16268	-0.0153783	0.340702	0.0733173	0.0908278	1.79108
Disease Diagnosis	Hemorrhage of gastrointestinal tract	0.0773329	0.0561994	0.0984675	7.39445e-13	0.010783	7.17173
Disease Diagnosis	Hemorrhage of rectum and anus	0.0695945	0.0513698	0.0878204	7.19416e-14	0.00929893	7.48414
Disease Diagnosis	Hemorrhage or hematoma complicating a procedure	0.065988	0.0411562	0.0908208	1.90561e-07	0.0126698	5.2083
Disease Diagnosis	Hemorrhagic disorder due to intrinsic circulating anticoagulants	0.171169	-0.031706	0.374042	0.0981687	0.103507	1.6537
Disease Diagnosis	Hemorrhoids	0.0738858	0.0596736	0.0880994	2.21793e-24	0.00725188	10.1885
Disease Diagnosis	Hepatitis NOS	0.101109	0.0246663	0.177547	0.0095285	0.0389989	2.5926
Disease Diagnosis	Hepatomegaly	0.143232	0.0322993	0.254145	0.0113786	0.0565883	2.53112
Disease Diagnosis	Hereditary and idiopathic peripheral neuropathy	0.0665728	-0.063592	0.196718	0.316093	0.0664006	1.00259
Disease Diagnosis	Hereditary disturbances in tooth structure	0.0195013	-0.273781	0.312659	0.89629	0.14957	0.130382
Disease Diagnosis	Hereditary retinal dystrophies	0.0435161	-0.119178	0.206189	0.600094	0.0829962	0.524314
Disease Diagnosis	Herpes simplex	0.143787	0.0226324	0.264917	0.0200008	0.0618009	2.32662
Disease Diagnosis	Herpes zoster	0.0986642	0.00960327	0.187716	0.0298835	0.0454348	2.17155
Disease Diagnosis	Herpes zoster with nervous system complications	0.176607	0.014999	0.338194	0.0321951	0.0824424	2.14218
Disease Diagnosis	Hidradenitis	0.148931	0.000420834	0.297382	0.0493082	0.0757403	1.96634
Disease Diagnosis	Hirsutism	0.155158	-0.229273	0.538937	0.428578	0.195805	0.792408
Disease Diagnosis	HIV infection, symptomatic	0.218866	0.0176757	0.420044	0.0329837	0.102642	2.13232
Disease Diagnosis	Hodgkin's disease	0.0950023	-0.0215958	0.21158	0.110247	0.0594785	1.59725
Disease Diagnosis	Hormones and synthetic substitutes causing adverse effects in therapeutic use	0.108953	0.0235945	0.194302	0.0123496	0.0435457	2.50204
Disease Diagnosis	Human immunodeficiency virus [HIV] disease	0.239851	-0.0272197	0.506873	0.0783314	0.136236	1.76055
Disease Diagnosis	Hydrocele	0.0662162	0.0153434	0.117089	0.0107372	0.0259554	2.55115
Disease Diagnosis	Hydrocephalus	0.0563811	-0.0143253	0.127085	0.118075	0.0360733	1.56296
Disease Diagnosis	Hydronephrosis	0.037646	0.00315412	0.0721377	0.032419	0.0175978	2.13924
Disease Diagnosis	Hyperaldosteronism	0.268424	0.0657357	0.471031	0.00942815	0.103371	2.59671
Disease Diagnosis	Hypercholesterolemia	0.10512	0.094643	0.1156	4.54273e-86	0.00534703	19.6595
Disease Diagnosis	Hyperchylomicronemia	0.189213	-0.432604	0.811663	0.551106	0.317576	0.595802
Disease Diagnosis	Hyperemesis gravidarum	-0.00722269	-0.188142	0.173804	0.937649	0.0923606	-0.078201
Disease Diagnosis	Hyperglyceridemia	0.315988	0.11737	0.514509	0.00181498	0.101286	3.11976
Disease Diagnosis	Hyperhidrosis	0.0720814	0.0011665	0.142991	0.0463404	0.0361785	1.99238
Disease Diagnosis	Hyperlipidemia	0.0976455	0.074173	0.121121	3.55082e-16	0.0119773	8.15252
Disease Diagnosis	Hypermetropia	0.150697	0.0627837	0.238606	0.000780053	0.0448514	3.35992
Disease Diagnosis	Hyperosmolality and/or hypernatremia	0.0492532	-0.0221121	0.120617	0.176132	0.0364098	1.35274
Disease Diagnosis	Hyperparathyroidism	0.0823253	0.0273332	0.137316	0.00334423	0.0280565	2.93427
Disease Diagnosis	Hyperplasia of prostate	0.0137165	-0.00308664	0.0305204	0.109619	0.00857344	1.59988
Disease Diagnosis	Hyperpotassemia	0.118388	0.0756848	0.161092	5.51722e-08	0.021788	5.43361
Disease Diagnosis	Hypersensitivity angiitis	0.284508	0.017076	0.551735	0.0369966	0.13634	2.08675
Disease Diagnosis	Hypertension complicating pregnancy, childbirth, and the puerperium	-0.0714727	-0.142048	-0.000906445	0.0471354	0.0360032	-1.98518
Disease Diagnosis	Hypertensive chronic kidney disease	0.130524	0.0765067	0.184542	2.18071e-06	0.0275603	4.73592
Disease Diagnosis	Hypertensive heart and/or renal disease	0.219996	-0.0205105	0.460458	0.0729862	0.122685	1.79318
Disease Diagnosis	Hypertensive heart disease	0.0432642	-0.0930251	0.179526	0.533785	0.0695215	0.622314
Disease Diagnosis	Hypertrophic obstructive cardiomyopathy	-0.0803161	-0.226447	0.0657942	0.281292	0.074546	-1.0774
Disease Diagnosis	Hypertrophy of breast (Gynecomastia)	0.0684544	-0.00492644	0.141828	0.0674759	0.0374354	1.8286
Disease Diagnosis	Hypertrophy of female genital organs	0.0618846	0.00316649	0.120598	0.038851	0.029956	2.06585
Disease Diagnosis	Hypertrophy of salivary gland	-0.12488	-0.363297	0.113613	0.30463	0.12168	-1.0263
Disease Diagnosis	Hyperventilation	0.203277	0.081921	0.324607	0.00102567	0.0619029	3.2838
Disease Diagnosis	Hypoglycemia	0.139421	0.0925933	0.18625	5.36192e-09	0.0238924	5.83535
Disease Diagnosis	Hypoparathyroidism	0.0469897	-0.0674227	0.161385	0.420802	0.0583647	0.805105
Disease Diagnosis	Hypopotassemia	0.081484	0.049848	0.113121	4.46168e-07	0.0161416	5.04808
Disease Diagnosis	Hyposmolality and/or hyponatremia	0.0545009	0.0257883	0.0832145	0.000199015	0.0146498	3.72026
Disease Diagnosis	Hypotension	0.129876	0.0844827	0.175271	2.05069e-08	0.0231608	5.60758
Disease Diagnosis	Hypotension NOS	0.0532611	0.0299744	0.0765489	7.36954e-06	0.0118815	4.48269
Disease Diagnosis	Hypothermia/Chills	0.00200306	-0.0963607	0.100361	0.968162	0.0501825	0.0399155
Disease Diagnosis	Hypothyroidism NOS	0.102311	0.0871834	0.117442	4.25838e-40	0.00771977	13.2531
Disease Diagnosis	Hypotony of eye	-0.147307	-0.422722	0.128102	0.294502	0.140515	-1.04834
Disease Diagnosis	Hypoventilation	0.172477	0.0190031	0.325913	0.0275881	0.0782833	2.20325
Disease Diagnosis	Hypovolemia	0.105122	0.0796258	0.13062	6.433e-16	0.0130094	8.08045
Disease Diagnosis	Iatrogenic endocrine disorders	-0.0133574	-0.190737	0.163998	0.882657	0.0904874	-0.147616
Disease Diagnosis	Iatrogenic hypotension	0.0222372	-0.0742963	0.118767	0.651627	0.0492499	0.451518
Disease Diagnosis	Ichthyosis congenita	-0.0517604	-0.52919	0.425803	0.831758	0.243655	-0.212433
Disease Diagnosis	Ileostomy status	0.0878297	0.0370171	0.138641	0.000704251	0.0259242	3.38795
Disease Diagnosis	Immunity deficiency	0.121664	-0.0493865	0.292665	0.163238	0.0872454	1.39451
Disease Diagnosis	Impacted cerumen	0.000103179	-0.0961763	0.0963729	0.998324	0.0491172	0.00210068
Disease Diagnosis	Impaction of intestine	0.106406	0.0154768	0.197328	0.0218002	0.0463886	2.29381
Disease Diagnosis	Impaired fasting glucose	0.145779	0.082879	0.208676	5.55708e-06	0.0320906	4.54272
Disease Diagnosis	Impetigo	0.0823527	-0.23266	0.397286	0.608343	0.16068	0.512526
Disease Diagnosis	Infantile cerebral palsy	-0.00508801	-0.1644	0.154178	0.950075	0.0812584	-0.0626151
Disease Diagnosis	Infection of the eye	0.0741142	-0.0604594	0.208653	0.280333	0.0686421	1.07972
Disease Diagnosis	Infection/inflammation of internal prosthetic device; implant; and graft	0.0831251	0.0322695	0.133979	0.00135665	0.0259458	3.20379
Disease Diagnosis	Infections of genitourinary tract during pregnancy	-0.0107883	-0.141812	0.120277	0.87181	0.06687	-0.161332
Disease Diagnosis	Infectious and parasitic complications affecting pregnancy	-0.00819411	-0.235625	0.219335	0.943716	0.116086	-0.0705865
Disease Diagnosis	Infectious mononucleosis	0.00511764	-0.234519	0.244564	0.966596	0.122167	0.0418906
Disease Diagnosis	Infective connective tissue disorders	-0.0326758	-0.218455	0.153071	0.730278	0.0947689	-0.344794
Disease Diagnosis	Infertility, female	-0.00242567	-0.0742599	0.0694073	0.94723	0.0366495	-0.0661856
Disease Diagnosis	Infertility, male	0.163501	-0.171499	0.498175	0.338493	0.170752	0.957534
Disease Diagnosis	Infestation (lice, mites)	-0.0839424	-0.376546	0.208657	0.57392	0.149285	-0.562296
Disease Diagnosis	Inflammation of eyelids	0.00523649	-0.0337797	0.0442511	0.792505	0.0199054	0.263069
Disease Diagnosis	Inflammation of the eye	-0.00515323	-0.183154	0.172814	0.954746	0.0907995	-0.0567539
Disease Diagnosis	Inflammatory and toxic neuropathy	0.0909397	0.051893	0.129987	5.00118e-06	0.0199221	4.56477
Disease Diagnosis	Inflammatory conditions of jaw	0.0935186	-0.0619016	0.248888	0.238156	0.0792699	1.17975
Disease Diagnosis	Inflammatory disease of breast	0.119527	0.042906	0.196142	0.0022307	0.0390894	3.05778
Disease Diagnosis	Inflammatory disease of cervix, vagina, and vulva	-0.0595877	-0.216376	0.0971626	0.456285	0.0799747	-0.745083
Disease Diagnosis	Inflammatory diseases of female pelvic organs	0.284133	-0.166616	0.734584	0.216556	0.229822	1.23632
Disease Diagnosis	Inflammatory diseases of uterus, except cervix	0.0727352	-0.048689	0.194133	0.240322	0.0619376	1.17433
Disease Diagnosis	Influenza	0.0437204	-0.0130172	0.100454	0.130917	0.0289456	1.51043
Disease Diagnosis	Infusion and transfusion reaction	-0.132618	-0.595314	0.330107	0.574258	0.236084	-0.561741
Disease Diagnosis	Ingrowing nail	0.132775	0.062293	0.203253	0.000222213	0.0359581	3.6925
Disease Diagnosis	Inguinal hernia	-0.00223885	-0.01799	0.013512	0.780557	0.00803614	-0.278598
Disease Diagnosis	Injuries to the nervous system	0.127255	0.0785617	0.175946	3.01831e-07	0.0248426	5.12243
Disease Diagnosis	Insomnia	0.188443	-0.114758	0.491529	0.223091	0.154636	1.21863
Disease Diagnosis	Insulin pump user	0.108833	-0.118657	0.336208	0.348283	0.116008	0.938152
Disease Diagnosis	Internal derangement of knee	0.111214	0.0945465	0.127884	4.47002e-39	0.00850518	13.0761
Disease Diagnosis	Intestinal disaccharidase deficiencies and disaccharide malabsorption	0.0706487	-0.0520392	0.193309	0.259	0.062582	1.1289
Disease Diagnosis	Intestinal e.coli	0.259686	-0.0724619	0.591773	0.125392	0.169432	1.53268
Disease Diagnosis	Intestinal helminthiases	-0.0605147	-0.223191	0.102109	0.465828	0.0829711	-0.729346
Disease Diagnosis	Intestinal infection	0.14661	0.0537718	0.239437	0.00196478	0.0473603	3.09564
Disease Diagnosis	Intestinal infection due to C. difficile	0.0763571	0.0116103	0.141103	0.0208079	0.0330335	2.31151
Disease Diagnosis	Intestinal infection due to protozoa	0.257956	0.0145874	0.50116	0.0376756	0.124083	2.07889
Disease Diagnosis	Intestinal malabsorption (non-celiac)	0.217624	0.125594	0.309641	3.56386e-06	0.0469475	4.63547
Disease Diagnosis	Intracerebral hemorrhage	0.0334392	-0.0240179	0.0908959	0.254003	0.0293146	1.1407
Disease Diagnosis	Intracranial hemorrhage	0.125286	-0.0340743	0.284609	0.123305	0.0812876	1.54126
Disease Diagnosis	Intracranial hemorrhage (injury)	0.0598708	0.00208994	0.117648	0.0422636	0.0294784	2.031
Disease Diagnosis	Iron deficiency anemia secondary to blood loss (chronic)	-0.0190494	-0.100345	0.0622354	0.646021	0.0414718	-0.459333
Disease Diagnosis	Iron deficiency anemias, unspecified or not due to blood loss	0.0983266	0.080181	0.116474	2.40499e-26	0.00925905	10.6195
Disease Diagnosis	Irregular menstrual bleeding	0.0739173	0.0376095	0.110227	6.60372e-05	0.0185253	3.99008
Disease Diagnosis	Irregular menstrual cycle	0.0571103	0.00362237	0.110595	0.0363677	0.027288	2.09287
Disease Diagnosis	Irregular menstrual cycle/bleeding	0.10397	0.0518552	0.156085	9.22171e-05	0.0265892	3.91024
Disease Diagnosis	Irritable Bowel Syndrome	0.115297	0.0929711	0.137624	4.43677e-24	0.0113917	10.1211
Disease Diagnosis	Jakob-Creutzfeldt disease	-0.139339	-0.511566	0.232523	0.462898	0.189726	-0.734426
Disease Diagnosis	Jaundice (not of newborn)	0.0240436	-0.0340085	0.0820928	0.416915	0.0296169	0.811818
Disease Diagnosis	Jaw disease NOS	0.14701	0.033259	0.26074	0.0113007	0.0580254	2.53355
Disease Diagnosis	Joint effusions	0.149451	0.10409	0.194813	1.06471e-10	0.0231441	6.45743
Disease Diagnosis	Joint/ligament sprain	0.161499	0.0242967	0.298675	0.0210387	0.0699877	2.30753
Disease Diagnosis	Juvenile osteochondrosis	0.11014	-0.0188185	0.239074	0.0941089	0.0657828	1.6743
Disease Diagnosis	Juvenile rheumatoid arthritis	-0.141898	-0.419926	0.135967	0.317018	0.141768	-1.00092
Disease Diagnosis	Keloid scar	0.237029	0.104165	0.369844	0.000470071	0.0677626	3.49793
Disease Diagnosis	Keratitis	0.0998661	-0.0422696	0.241967	0.168414	0.0725004	1.37746
Disease Diagnosis	Keratoconjunctivitis	-0.0120752	-0.359359	0.335051	0.945657	0.177105	-0.0681809
Disease Diagnosis	Keratoconus	-0.00532908	-0.204969	0.194221	0.958265	0.101811	-0.0523428
Disease Diagnosis	Keratoderma, acquired	0.115685	-0.114218	0.345511	0.32389	0.117258	0.98658
Disease Diagnosis	Kidney replaced by transpant	-0.0176648	-0.115055	0.0797051	0.722161	0.0496785	-0.355582
Disease Diagnosis	Known or suspected fetal abnormality affecting management of mother	-0.063195	-0.103991	-0.0224139	0.00239136	0.0208067	-3.03724
Disease Diagnosis	Kyphoscoliosis and scoliosis	0.0788174	0.0340832	0.123551	0.000553574	0.0228235	3.45335
Disease Diagnosis	Kyphosis (acquired)	0.0778079	-0.20316	0.358616	0.587198	0.143269	0.543088
Disease Diagnosis	Labyrinthitis	0.0960145	0.0314063	0.160618	0.00358181	0.032961	2.91297
Disease Diagnosis	Lack of coordination	0.0986416	0.0168915	0.180386	0.0180273	0.0417065	2.36514
Disease Diagnosis	Lack of normal physiological development, unspecified	0.0712205	-0.287397	0.429568	0.697009	0.182831	0.389543
Disease Diagnosis	Lagophthalmos	0.180615	-0.0710264	0.432223	0.159484	0.128372	1.40697
Disease Diagnosis	Large cell lymphoma	0.0263514	-0.0413057	0.094003	0.445217	0.0345161	0.763451
Disease Diagnosis	Late effects of cerebrovascular disease	0.117986	0.073541	0.162432	1.96e-07	0.0226769	5.20291
Disease Diagnosis	Laxity of ligament or hypermobility syndrome	0.0751093	-0.0080671	0.158269	0.0767139	0.0424285	1.77026
Disease Diagnosis	Learning disorder	0.151406	0.0168915	0.285891	0.0273534	0.0686147	2.20661
Disease Diagnosis	Left bundle branch block	0.0926678	0.0585524	0.126786	1.01686e-07	0.0174072	5.32353
Disease Diagnosis	Leukemia	0.0224308	-0.056667	0.101525	0.578321	0.040354	0.555851
Disease Diagnosis	Leukoplakia of oral mucosa	0.112414	0.0105017	0.214316	0.0306148	0.0519906	2.1622
Disease Diagnosis	Lipoma	0.109968	0.0663872	0.153549	7.5876e-07	0.0222352	4.94568
Disease Diagnosis	Lipoma of skin and subcutaneous tissue	0.0841761	0.0541667	0.114186	3.84842e-08	0.0153111	5.4977
Disease Diagnosis	Lipoprotein disorders	0.189864	-0.0519522	0.431618	0.123751	0.123344	1.5393
Disease Diagnosis	Liver abscess and sequelae of chronic liver disease	0.10326	0.0381548	0.168364	0.00187947	0.0332162	3.10874
Disease Diagnosis	Liver replaced by transplant	0.0284877	-0.164118	0.221062	0.771882	0.0982524	0.289944
Disease Diagnosis	Localized adiposity	0.270935	0.0358026	0.505997	0.0238997	0.119929	2.25912
Disease Diagnosis	Loose body in joint	0.170294	0.0643564	0.276218	0.001628	0.0540426	3.15111
Disease Diagnosis	Lordosis (acquired)	0.0527714	-0.171197	0.276663	0.644164	0.11423	0.461973
Disease Diagnosis	Lower gastrointestinal congenital anomalies	-0.0120739	-0.422284	0.398167	0.954001	0.209307	-0.0576854
Disease Diagnosis	Lump or mass in breast	0.0391745	-0.0121857	0.0905337	0.134916	0.0262037	1.495
Disease Diagnosis	Lung disease due to external agents	0.14247	-0.008439	0.29336	0.0642464	0.0769844	1.85064
Disease Diagnosis	Lung transplant	0.132041	-0.160818	0.424861	0.376855	0.149398	0.88382
Disease Diagnosis	Lyme disease	0.0203671	-0.269199	0.309676	0.890306	0.147607	0.137982
Disease Diagnosis	Lymphadenitis	0.0958929	0.0625384	0.129248	1.75112e-08	0.0170179	5.63482
Disease Diagnosis	Lymphoid leukemia	0.192428	-0.0273925	0.412184	0.0861427	0.11212	1.71626
Disease Diagnosis	Lymphoid leukemia, acute	-0.0129709	-0.244535	0.218515	0.912562	0.118105	-0.109825
Disease Diagnosis	Lymphoid leukemia, chronic	0.0856698	0.0119372	0.159401	0.0227602	0.0376181	2.27736
Disease Diagnosis	Lymphosarcoma	0.171901	-0.420888	0.765361	0.569839	0.302786	0.567732
Disease Diagnosis	Macroglobulinemia	-0.180722	-0.372592	0.0111353	0.0648473	0.0978862	-1.84624
Disease Diagnosis	Macular degeneration (senile) of retina NOS	0.0449366	0.017166	0.0727088	0.00151701	0.0141695	3.17136
Disease Diagnosis	Major depressive disorder	0.073306	-0.0218252	0.168421	0.130914	0.0485282	1.51059
Disease Diagnosis	Major puerperal infection	-0.197027	-0.521616	0.127813	0.234296	0.165734	-1.18881
Disease Diagnosis	Malaise and fatigue	0.105995	0.0774723	0.134519	3.25376e-13	0.0145531	7.28329
Disease Diagnosis	Malignant neoplasm of bladder	0.0469335	0.00941908	0.0844491	0.0142019	0.0191406	2.45204
Disease Diagnosis	Malignant neoplasm of female breast	0.0101747	-0.00747036	0.02782	0.258401	0.0090027	1.13019
Disease Diagnosis	Malignant neoplasm of gallbladder and extrahepatic bile ducts	0.0813002	-0.0298987	0.192494	0.151853	0.0567315	1.43307
Disease Diagnosis	Malignant neoplasm of head, face, and neck	0.236575	-0.0415025	0.514484	0.0953514	0.141791	1.66848
Disease Diagnosis	Malignant neoplasm of kidney, except pelvis	0.0744943	0.0218918	0.127095	0.00550836	0.0268373	2.77578
Disease Diagnosis	Malignant neoplasm of liver, primary	0.172336	0.0516624	0.292992	0.00512211	0.0615592	2.79952
Disease Diagnosis	Malignant neoplasm of other and ill-defined sites within the digestive organs and peritoneum	0.0359448	0.0117334	0.0601568	0.0036167	0.0123531	2.90978
Disease Diagnosis	Malignant neoplasm of other urinary organs	0.0842423	-0.0529714	0.221435	0.228817	0.0699965	1.20352
Disease Diagnosis	Malignant neoplasm of ovary	-0.0125186	-0.0699454	0.0449062	0.669186	0.0292984	-0.427278
Disease Diagnosis	Malignant neoplasm of ovary and other uterine adnexa	0.0152688	-0.140443	0.170975	0.84759	0.0794418	0.192201
Disease Diagnosis	Malignant neoplasm of rectum, rectosigmoid junction, and anus	-0.00225251	-0.0405073	0.0360009	0.908121	0.019517	-0.115412
Disease Diagnosis	Malignant neoplasm of renal pelvis	0.0742411	-0.120492	0.268939	0.454894	0.0993355	0.747377
Disease Diagnosis	Malignant neoplasm of retroperitoneum and peritoneum	0.0213792	-0.0961403	0.138887	0.721392	0.0599529	0.3566
Disease Diagnosis	Malignant neoplasm of small intestine, including duodenum	0.102926	-0.0197096	0.225548	0.0999517	0.0625621	1.64519
Disease Diagnosis	Malignant neoplasm of testis	0.0488322	-0.0794452	0.177077	0.455535	0.0654309	0.746316
Disease Diagnosis	Malignant neoplasm of unspecified male genital organ	0.101408	-0.109093	0.311835	0.344988	0.107361	0.944554
Disease Diagnosis	Malignant neoplasm of uterus	0.0131215	-0.0359204	0.0621625	0.599992	0.0250209	0.52442
Disease Diagnosis	Malignant neoplasm, other	0.0428374	0.029569	0.0561069	2.49064e-10	0.00677014	6.3274
Disease Diagnosis	Malunion and nonunion of fracture	0.104831	0.0517944	0.157864	0.000106993	0.027058	3.8743
Disease Diagnosis	Manlignant and unknown neoplasms of brain and nervous system	0.0109521	-0.103472	0.125357	0.85118	0.05837	0.187632
Disease Diagnosis	Mastodynia	0.147713	-0.0666436	0.361946	0.176703	0.109303	1.35141
Disease Diagnosis	Mastoiditis & related conditions	0.170074	0.0141169	0.326003	0.0325384	0.0795558	2.13779
Disease Diagnosis	Mechanical complication of unspecified genitourinary device, implant, and graft	0.0683669	0.0218202	0.114913	0.0039917	0.0237479	2.87887
Disease Diagnosis	Megaloblastic anemia	-0.0720288	-0.501214	0.356945	0.742129	0.218864	-0.329103
Disease Diagnosis	Melanomas of skin	-0.0298782	-0.0625256	0.00276767	0.0728441	0.016656	-1.79383
Disease Diagnosis	Memory loss	0.0409475	-0.0176378	0.0995307	0.170712	0.0298894	1.36997
Disease Diagnosis	Meniere's disease	0.114789	0.0454959	0.184079	0.00116665	0.0353519	3.24704
Disease Diagnosis	Meningitis	0.139987	0.0453538	0.234604	0.00373561	0.0482736	2.89987
Disease Diagnosis	Menopausal and postmenopausal disorders	-0.00770528	-0.0953135	0.0798931	0.863129	0.0446931	-0.172404
Disease Diagnosis	Mental retardation	0.179673	-0.0087001	0.367991	0.0615185	0.0960803	1.87003
Disease Diagnosis	Migrain with aura	0.134465	0.0298929	0.239018	0.0117198	0.0533432	2.52075
Disease Diagnosis	Migraine	0.120239	0.0896269	0.150852	1.37602e-14	0.015619	7.69821
Disease Diagnosis	Mild cognitive impairment	0.134998	0.0529548	0.21704	0.00125947	0.0418583	3.22512
Disease Diagnosis	Mineral deficiency NEC	0.0833311	0.00612031	0.160536	0.0343948	0.0393905	2.11551
Disease Diagnosis	Miscarriage; stillbirth	-0.0303359	-0.065796	0.00511707	0.0935521	0.0180882	-1.67711
Disease Diagnosis	Missed abortion/Hydatidiform mole	-0.0717501	-0.136783	-0.00673045	0.0305646	0.0331733	-2.16289
Disease Diagnosis	Mitral valve disease	0.0217749	-0.0096281	0.0531779	0.174132	0.016022	1.35906
Disease Diagnosis	Mittelschmerz	0.0917362	-0.348832	0.532693	0.683355	0.224978	0.407756
Disease Diagnosis	Mixed hyperlipidemia	0.208008	0.0792248	0.336788	0.00154632	0.0657038	3.16584
Disease Diagnosis	Monocytic leukemia	0.162119	-0.0650977	0.38924	0.161905	0.115878	1.39905
Disease Diagnosis	Mood disorders	-0.19148	-0.373046	-0.00997544	0.0387021	0.0926043	-2.06772
Disease Diagnosis	Mucous polyp of cervix	0.0197181	-0.0174645	0.0569001	0.298614	0.0189704	1.03941
Disease Diagnosis	Multiple myeloma	0.034724	-0.0313885	0.100834	0.303266	0.0337293	1.02949
Disease Diagnosis	Multiple sclerosis	0.0562449	0.00274901	0.109736	0.0393135	0.0272913	2.06091
Disease Diagnosis	Muscular calcification and ossification	-0.0367	-0.389547	0.315958	0.83842	0.179927	-0.203971
Disease Diagnosis	Muscular dystrophies	0.0494554	-0.111857	0.210703	0.547782	0.0822694	0.60114
Disease Diagnosis	Musculoskeletal symptoms referable to limbs	0.093989	0.0293016	0.158673	0.00440158	0.0330021	2.84797
Disease Diagnosis	Myalgia and myositis unspecified	0.0707303	0.00668918	0.134767	0.0303869	0.0326716	2.16489
Disease Diagnosis	Myasthenia gravis	0.0454707	-0.0814545	0.172379	0.482546	0.0647489	0.702261
Disease Diagnosis	Mycoses	0.0192785	-0.113838	0.152367	0.776499	0.0679023	0.283915
Disease Diagnosis	Myeloid leukemia	0.114304	-0.1508	0.37938	0.398051	0.135243	0.845179
Disease Diagnosis	Myeloid leukemia, acute	0.0305636	-0.0616478	0.122771	0.515921	0.0470446	0.649671
Disease Diagnosis	Myeloid leukemia, chronic	-0.0196962	-0.171381	0.131961	0.799069	0.0773761	-0.254551
Disease Diagnosis	Myeloproliferative disease	0.0545215	-0.0052463	0.114288	0.0737841	0.0304931	1.788
Disease Diagnosis	Myocardial infarction	0.111789	0.0951141	0.128467	1.96927e-39	0.00850946	13.137
Disease Diagnosis	Myocarditis	0.0992474	-0.0581397	0.256603	0.216401	0.0802833	1.23621
Disease Diagnosis	Myoclonus	0.128873	-0.0331267	0.290826	0.118902	0.082629	1.55966
Disease Diagnosis	Myoneural disorders	-0.0675796	-0.340512	0.205306	0.627446	0.139227	-0.48539
Disease Diagnosis	Myopathy	0.0899983	-0.0151918	0.195173	0.0935381	0.0536606	1.67718
Disease Diagnosis	Myopia	-0.0529447	-0.0933597	-0.0125322	0.0102377	0.0206187	-2.56781
Disease Diagnosis	Myringitis	-0.207403	-0.670214	0.25534	0.379694	0.236093	-0.878477
Disease Diagnosis	Nasal polyps	0.0180981	-0.0176728	0.0538679	0.321368	0.0182499	0.991682
Disease Diagnosis	Nausea and vomiting	0.113363	0.097022	0.129707	4.25359e-42	0.00833879	13.5947
Disease Diagnosis	Neoplasm of uncertain behavior	0.0342785	-0.0203303	0.0888848	0.218558	0.0278603	1.23037
Disease Diagnosis	Neoplasm of uncertain behavior of breast	-0.0650277	-0.257817	0.127745	0.508534	0.0983536	-0.661163
Disease Diagnosis	Neoplasm of uncertain behavior of male genital organs	-0.103837	-0.279761	0.0720726	0.247313	0.0897496	-1.15696
Disease Diagnosis	Neoplasm of uncertain behavior of skin	-0.059019	-0.20312	0.0850639	0.42209	0.0735117	-0.802853
Disease Diagnosis	Neoplasm of unspecified nature of digestive system	0.023635	-0.0282985	0.0755675	0.372362	0.0264962	0.892015
Disease Diagnosis	Nephritis and nephropathy with pathological lesion	0.0426094	-0.0707197	0.155922	0.461147	0.0578126	0.737027
Disease Diagnosis	Nephrotic syndrome without mention of glomerulonephritis	0.149188	0.0726343	0.225735	0.000133548	0.0390549	3.81995
Disease Diagnosis	Nerve plexus lesions	-0.0449222	-0.215894	0.126002	0.606521	0.0872062	-0.515126
Disease Diagnosis	Nerve root and plexus disorders	0.160031	0.101834	0.218227	7.06055e-08	0.0296917	5.38975
Disease Diagnosis	Nerve root lesions	0.208714	-0.00994873	0.427344	0.0613522	0.111546	1.87111
Disease Diagnosis	Nervous system congenital anomalies	0.233049	-0.392221	0.857472	0.464787	0.318583	0.731519
Disease Diagnosis	Neural tube defects	0.0998188	-0.117318	0.316886	0.367507	0.110748	0.901312
Disease Diagnosis	Neuralgia, neuritis, and radiculitis NOS	0.141581	0.0961366	0.187025	1e-09	0.0231857	6.10639
Disease Diagnosis	Neurofibromatosis	-0.0607679	-0.256304	0.134732	0.542415	0.0997448	-0.609234
Disease Diagnosis	Neurological disorders	0.0643151	0.0110947	0.117535	0.0178564	0.0271528	2.36863
Disease Diagnosis	Neutropenia	0.0437931	0.0138354	0.0737508	0.00416789	0.0152846	2.86519
Disease Diagnosis	Nevus, non-neoplastic	0.0405645	-0.0331434	0.11427	0.280732	0.0376046	1.07871
Disease Diagnosis	Nodular lymphoma	-0.0700504	-0.166212	0.0260964	0.153327	0.0490545	-1.42801
Disease Diagnosis	Non-autoimmune hemolytic anemias	0.484009	0.0070738	0.960465	0.0466203	0.24309	1.99107
Disease Diagnosis	Non-Hodgkins lymphoma	0.00987666	-0.036104	0.0558552	0.673741	0.0234584	0.421029
Disease Diagnosis	Non-proliferative glomerulonephritis	0.083337	-0.0696374	0.236271	0.285573	0.0780275	1.06805
Disease Diagnosis	Noninfectious dermatoses of eyelid	0.232683	-0.162241	0.626915	0.247817	0.201139	1.15683
Disease Diagnosis	Noninfectious disorders of lymphatic channels	0.100464	0.0486283	0.152298	0.000145359	0.026446	3.79882
Disease Diagnosis	Noninfectious gastroenteritis	0.0990928	0.0825802	0.115607	6.18917e-32	0.00842584	11.7606
Disease Diagnosis	Noninflammatory disorders of cervix	0.0529858	0.0134191	0.092552	0.00867206	0.0201868	2.62477
Disease Diagnosis	Noninflammatory disorders of ovary, fallopian tube, and broad ligament	0.00640803	-0.063036	0.075842	0.856467	0.0354255	0.180888
Disease Diagnosis	Noninflammatory disorders of vagina	0.0509972	0.000748741	0.101244	0.0466779	0.0256361	1.98927
Disease Diagnosis	Noninflammatory disorders of vulva and perineum	0.0314202	-0.0239188	0.0867566	0.265768	0.0282328	1.1129
Disease Diagnosis	Noninflammatory female genital disorders	0.038979	-0.124809	0.202765	0.6409	0.0835642	0.466456
Disease Diagnosis	Nonrheumatic aortic valve disorders	0.160396	0.0288101	0.291975	0.0168881	0.0671322	2.38925
Disease Diagnosis	Nonrheumatic mitral valve disorders	-0.0687422	-0.214492	0.0770124	0.355286	0.0743646	-0.924394
Disease Diagnosis	Nonrheumatic pulmonary valve disorders	0.117441	0.0147333	0.220142	0.0250131	0.0523984	2.24132
Disease Diagnosis	Nonrheumatic tricuspid valve disorders	0.00716568	-0.107528	0.121845	0.902533	0.0585099	0.12247
Disease Diagnosis	Nonsenile Cataract	0.0785742	-0.167388	0.324379	0.531107	0.125411	0.626535
Disease Diagnosis	Nonspecific abnormal findings in cerebrospinal fluid	0.160607	-0.198515	0.51904	0.3803	0.182874	0.878238
Disease Diagnosis	Nonspecific abnormal findings in stool contents	0.0564353	0.0207421	0.0921278	0.00194042	0.0182105	3.09906
Disease Diagnosis	Nonspecific abnormal findings on radiological and other examination of biliary tract	0.0749636	-0.0128156	0.162733	0.0941317	0.0447806	1.67402
Disease Diagnosis	Nonspecific abnormal findings on radiological and other examination of skull and head	0.109944	-0.0205571	0.240425	0.098666	0.066572	1.6515
Disease Diagnosis	Nonspecific abnormal results of function study of brain and central nervous system	-0.195421	-0.527603	0.136717	0.248852	0.169458	-1.15321
Disease Diagnosis	Nonspecific abnormal results of other endocrine function study	0.0306161	-0.250136	0.311296	0.830737	0.143204	0.213794
Disease Diagnosis	Nonspecific chest pain	0.130548	0.118556	0.142543	5.56554e-101	0.00612012	21.331
Disease Diagnosis	Nonspecific findings on examination of blood	0.080271	-0.0202223	0.180751	0.117428	0.0512655	1.56579
Disease Diagnosis	Nontoxic multinodular goiter	0.0951078	0.0253783	0.164834	0.0075067	0.0355746	2.67348
Disease Diagnosis	Nontoxic uninodular goiter	0.0573052	-0.0180333	0.132636	0.135978	0.0384342	1.49099
Disease Diagnosis	Nystagmus and other irregular eye movements	0.0116704	-0.0953053	0.118626	0.830671	0.0545693	0.213865
Disease Diagnosis	Obesity	0.190128	0.176094	0.204166	2.55024e-155	0.00716225	26.5458
Disease Diagnosis	Obsessive-compulsive disorders	-0.152837	-0.287942	-0.01777	0.0265868	0.0689116	-2.21787
Disease Diagnosis	Obstruction of bile duct	0.0231501	-0.0336096	0.079907	0.42405	0.0289576	0.799448
Disease Diagnosis	Obstructive chronic bronchitis	0.251369	0.221889	0.280858	1.11278e-62	0.0150454	16.7073
Disease Diagnosis	Obstructive genitourinary defect	0.382532	-0.069709	0.835343	0.0975532	0.231026	1.6558
Disease Diagnosis	Occlusion and stenosis of precerebral arteries	0.121344	0.0719117	0.17078	1.50118e-06	0.0252224	4.81095
Disease Diagnosis	Occlusion of cerebral arteries	0.0608358	0.0284774	0.0931953	0.000228879	0.01651	3.68479
Disease Diagnosis	Occlusion of cerebral arteries, with cerebral infarction	-0.0466573	-0.537372	0.444287	0.852224	0.250482	-0.18627
Disease Diagnosis	Oliguria and anuria	0.142357	-0.00310975	0.287798	0.055083	0.0742047	1.91843
Disease Diagnosis	Open wound of ear	0.0630293	-0.070299	0.196322	0.354085	0.0680062	0.926816
Disease Diagnosis	Open wound of foot except toe(s) alone	0.0350282	-0.107109	0.177144	0.62906	0.0725083	0.483092
Disease Diagnosis	Open wound of genital organs	0.0580384	-0.217082	0.332985	0.679171	0.140279	0.413736
Disease Diagnosis	Open wound of lip and mouth	0.0640109	-0.0207507	0.148765	0.138814	0.0432418	1.4803
Disease Diagnosis	Open wound of neck	0.061435	-0.161054	0.283779	0.588238	0.113441	0.54156
Disease Diagnosis	Open wound of nose and sinus	0.100504	-0.00459706	0.205594	0.0608833	0.0536171	1.87448
Disease Diagnosis	Open wound of toe(s)	0.168944	-0.0200533	0.357894	0.0797372	0.0964029	1.75248
Disease Diagnosis	Open wound or laceration of eye or eyelid	-0.00443947	-0.0797575	0.0708708	0.908023	0.0384236	-0.11554
Disease Diagnosis	Open wounds of extremities	0.0827191	0.0545101	0.110929	9.06877e-09	0.0143928	5.74727
Disease Diagnosis	Open wounds of head; neck; and trunk	0.226127	0.0572758	0.39489	0.0086523	0.0861036	2.62622
Disease Diagnosis	Opiates and related narcotics causing adverse effects in therapeutic use	0.167535	0.131888	0.203186	3.2302e-20	0.0181891	9.21072
Disease Diagnosis	Optic atrophy	0.0505119	-0.142131	0.243094	0.607261	0.0982563	0.514083
Disease Diagnosis	Optic neuritis/neuropathy	0.0403023	-0.0862503	0.166832	0.532475	0.0645561	0.624299
Disease Diagnosis	Oral aphthae	0.0203282	-0.184401	0.224933	0.845651	0.10439	0.194733
Disease Diagnosis	Organic or persistent insomnia	0.11965	0.00822402	0.231063	0.0353132	0.0568431	2.10492
Disease Diagnosis	Orthostatic hypotension	0.0854531	0.0509597	0.119949	1.20119e-06	0.0175999	4.85532
Disease Diagnosis	Osteitis deformans [Paget's disease of bone]	0.160312	0.037103	0.283502	0.0107596	0.0628519	2.55063
Disease Diagnosis	Osteitis deformans and osteopathies associated with other disorders classified elsewhere	0.140452	-0.322692	0.603639	0.552291	0.23632	0.59433
Disease Diagnosis	Osteoarthritis; localized	0.0683699	0.0515386	0.0852029	1.70349e-15	0.00858831	7.9608
Disease Diagnosis	Osteoarthrosis NOS	0.118336	0.0665612	0.170112	7.46685e-06	0.026416	4.47972
Disease Diagnosis	Osteoarthrosis, generalized	0.179048	0.101133	0.256962	6.66765e-06	0.039752	4.50414
Disease Diagnosis	Osteoarthrosis, localized, primary	0.0889142	0.0675204	0.11031	3.78182e-16	0.0109164	8.14502
Disease Diagnosis	Osteoarthrosis, localized, secondary	0.0624668	-0.0313524	0.156278	0.191858	0.0478627	1.30513
Disease Diagnosis	Osteochondritis dissecans	0.178222	-0.0727757	0.429143	0.163957	0.128021	1.39213
Disease Diagnosis	Osteochondropathies	0.11945	-0.00369679	0.242563	0.0572515	0.062813	1.90167
Disease Diagnosis	Osteomyelitis, periostitis, and other infections involving bone	-0.265616	-0.523824	-0.00739495	0.0437845	0.131746	-2.01613
Disease Diagnosis	Osteopathy resulting from poliomyelitis	-0.115645	-0.737324	0.508954	0.716155	0.318673	-0.362896
Disease Diagnosis	Osteopenia or other disorder of bone and cartilage	0.114268	0.0524399	0.176092	0.000291824	0.0315428	3.62263
Disease Diagnosis	Osteoporosis NOS	0.0474112	0.027525	0.0672993	2.97378e-06	0.010147	4.67245
Disease Diagnosis	Otalgia	0.200413	0.0940302	0.306776	0.000221894	0.0542666	3.69312
Disease Diagnosis	Other abnormal blood chemistry	0.0553901	0.0353549	0.075427	6.01359e-08	0.0102229	5.41824
Disease Diagnosis	Other abnormal glucose	0.139017	0.0546165	0.223413	0.00124462	0.0430588	3.22855
Disease Diagnosis	Other abnormality of urination	0.0828966	0.0367595	0.129033	0.000428858	0.0235392	3.52164
Disease Diagnosis	Other acquired deformities of limbs	0.0783456	0.0373177	0.119374	0.000182054	0.0209326	3.74275
Disease Diagnosis	Other acquired musculoskeletal deformity	0.113433	0.0201316	0.206714	0.0171621	0.0475923	2.38343
Disease Diagnosis	Other acute and subacute forms of ischemic heart disease	0.126009	0.0835982	0.168422	5.76941e-09	0.0216392	5.82319
Disease Diagnosis	Other allied disorders of spine	0.193875	0.114749	0.272997	1.56571e-06	0.0403681	4.80268
Disease Diagnosis	Other alveolar and parietoalveolar pneumonopathy	0.128864	0.0487227	0.209002	0.00162236	0.0408867	3.15174
Disease Diagnosis	Other and unspecified coagulation defects	0.0149722	-0.0758323	0.10577	0.746554	0.0463252	0.323199
Disease Diagnosis	Other and unspecified complications of birth; puerperium affecting management of mother	0.0232002	-0.243647	0.290146	0.864713	0.136197	0.170343
Disease Diagnosis	Other and unspecified congenital anomalies	-0.012723	-0.176411	0.1509	0.878882	0.083481	-0.152406
Disease Diagnosis	Other and unspecified disc disorder	0.15199	0.123877	0.180105	3.10973e-26	0.0143444	10.5957
Disease Diagnosis	Other and unspecified disorders of the nervous system	0.0721488	-0.00826302	0.152554	0.0786385	0.0410229	1.75874
Disease Diagnosis	Other anemias	0.0794304	0.0637428	0.0951199	3.29823e-23	0.00800483	9.92281
Disease Diagnosis	Other aneurysm	-0.0878802	-0.399025	0.223071	0.579757	0.158649	-0.55393
Disease Diagnosis	Other arthropathies	0.173182	0.048049	0.298284	0.00666952	0.0638272	2.7133
Disease Diagnosis	Other benign neoplasm of connective and other soft tissue	0.0282783	-0.0288882	0.0854413	0.332257	0.0291648	0.969605
Disease Diagnosis	Other benign neoplasm of uterus	0.0248397	-0.0840004	0.133655	0.654616	0.0555181	0.447417
Disease Diagnosis	Other cardiac conduction disorders	0.125744	-0.0875881	0.33902	0.247917	0.108814	1.15558
Disease Diagnosis	Other cardiomyopathy	0.121697	-0.111669	0.354976	0.30665	0.11902	1.02249
Disease Diagnosis	Other cerebral degenerations	0.0703508	-0.015368	0.156068	0.107706	0.0437335	1.60863
Disease Diagnosis	Other chronic ischemic heart disease, unspecified	0.14038	0.12522	0.155545	1.36313e-73	0.00773725	18.1434
Disease Diagnosis	Other chronic nonalcoholic liver disease	0.177076	0.143932	0.210223	1.17208e-25	0.0169114	10.4708
Disease Diagnosis	Other CNS infection and poliomyelitis	0.0268066	-0.076855	0.13046	0.612251	0.0528842	0.506893
Disease Diagnosis	Other complications of pregnancy NEC	0.00647542	-0.0410722	0.0540273	0.789529	0.0242612	0.266905
Disease Diagnosis	Other complications of the puerperium NEC	-0.0414311	-0.176312	0.0934489	0.547132	0.0688163	-0.602053
Disease Diagnosis	Other conditions of brain	0.0821162	-0.0435719	0.20779	0.20033	0.0641194	1.28068
Disease Diagnosis	Other conditions of brain, NOS	0.0521791	-0.0208387	0.125192	0.161314	0.0372513	1.40073
Disease Diagnosis	Other conditions or status of the mother complicating pregnancy, childbirth, or the puerperium	0.226019	0.027811	0.424522	0.0255245	0.101277	2.23169
Disease Diagnosis	Other congenital anomalies of lower limb, including pelvic girdle	0.103019	-0.142506	0.348397	0.410712	0.125193	0.822883
Disease Diagnosis	Other congenital musculoskeletal anomalies	0.0274416	-0.38214	0.436014	0.895409	0.208455	0.131643
Disease Diagnosis	Other degenerative diseases of the basal ganglia	0.132997	-0.0271471	0.293123	0.103565	0.0816971	1.62793
Disease Diagnosis	Other demyelinating diseases of central nervous system	0.104678	-0.0234402	0.232782	0.109271	0.0653592	1.60158
Disease Diagnosis	Other derangement of joint	0.100833	0.053975	0.14769	2.46818e-05	0.0239065	4.21783
Disease Diagnosis	Other diseases of blood and blood-forming organs	0.119716	0.0399556	0.19947	0.00326064	0.0406906	2.94211
Disease Diagnosis	Other diseases of lung	0.102814	0.0577912	0.147837	7.61088e-06	0.022971	4.47583
Disease Diagnosis	Other diseases of respiratory system, NEC	0.111423	0.0938553	0.128994	1.79366e-35	0.00896459	12.4293
Disease Diagnosis	Other diseases of respiratory system, not elsewhere classified	0.217549	0.0319515	0.403083	0.0215744	0.0946605	2.2982
Disease Diagnosis	Other diseases of the teeth and supporting structures	0.0385694	0.0028051	0.0743322	0.0345319	0.0182463	2.11381
Disease Diagnosis	Other disorders of arteries and arterioles	0.111362	0.0394595	0.183261	0.00239996	0.0366832	3.03577
Disease Diagnosis	Other disorders of biliary tract	0.119175	0.0702621	0.168089	1.79211e-06	0.024956	4.7754
Disease Diagnosis	Other disorders of bladder	0.0640426	0.0431477	0.0849392	1.88938e-09	0.0106615	6.0069
Disease Diagnosis	Other disorders of bone and cartilage	0.0604964	0.0277575	0.0932363	0.000292706	0.016704	3.62167
Disease Diagnosis	Other disorders of carbohydrate transport and metabolism	0.592145	0.250564	0.933414	0.000675673	0.174117	3.40085
Disease Diagnosis	Other disorders of cervical region	0.238298	-0.224762	0.701142	0.313099	0.236145	1.00912
Disease Diagnosis	Other disorders of circulatory system	0.211491	0.0695963	0.353354	0.0034806	0.072379	2.92199
Disease Diagnosis	Other disorders of ear	0.0359172	-0.164814	0.236589	0.725776	0.102384	0.35081
Disease Diagnosis	Other disorders of eye	0.124797	0.0262866	0.223305	0.0130281	0.0502588	2.48309
Disease Diagnosis	Other disorders of eyelids	0.0550261	0.0207461	0.0893065	0.00165343	0.01749	3.14615
Disease Diagnosis	Other disorders of gallbladder	0.097394	0.0522171	0.14257	2.38512e-05	0.0230492	4.22549
Disease Diagnosis	Other disorders of intestine	0.0604464	0.0322395	0.0886539	2.66776e-05	0.0143916	4.20011
Disease Diagnosis	Other disorders of lipoid metabolism	0.112281	0.00561821	0.218934	0.0390853	0.054415	2.06341
Disease Diagnosis	Other disorders of liver	0.0875933	0.0501998	0.124988	4.40868e-06	0.0190788	4.59114
Disease Diagnosis	Other disorders of male genital organs	0.0878322	0.0506605	0.125006	3.63834e-06	0.0189664	4.63094
Disease Diagnosis	Other disorders of metabolism	0.121733	0.0771632	0.166303	8.63906e-08	0.02274	5.35325
Disease Diagnosis	Other disorders of middle ear and mastoid	0.294919	0.132361	0.457427	0.000375979	0.0829118	3.55703
Disease Diagnosis	Other disorders of neurohypophysis	0.0619029	-0.0444551	0.168251	0.253947	0.0542591	1.14088
Disease Diagnosis	Other disorders of pancreatic internal secretion	0.118616	-0.449628	0.687001	0.682488	0.289993	0.40903
Disease Diagnosis	Other disorders of peritoneum	0.0825274	-0.0184441	0.183487	0.109148	0.05151	1.60216
Disease Diagnosis	Other disorders of prostate	0.0174625	-0.0328954	0.0678198	0.496716	0.0256925	0.679671
Disease Diagnosis	Other disorders of soft tissues	0.10276	0.0786229	0.126899	7.18875e-17	0.012316	8.34366
Disease Diagnosis	Other disorders of stomach and duodenum	0.0975047	0.0682103	0.126801	6.86731e-11	0.0149469	6.52341
Disease Diagnosis	Other disorders of synovium, tendon, and bursa	0.121117	0.0652189	0.177012	2.16708e-05	0.0285177	4.24709
Disease Diagnosis	Other disorders of testis	0.077621	0.0170678	0.138171	0.0119874	0.0308927	2.5126
Disease Diagnosis	Other disorders of the breast associated with childbirth and disorders of lactation	-0.0590118	-0.341928	0.223455	0.682407	0.144116	-0.409475
Disease Diagnosis	Other disorders of the kidney and ureters	0.0925907	0.0441305	0.141051	0.000180461	0.0247245	3.74489
Disease Diagnosis	Other disorders of thyroid	0.0792434	-0.00189066	0.160369	0.0555702	0.0413907	1.91452
Disease Diagnosis	Other disorders of tympanic membrane	0.136867	0.0344401	0.239277	0.00880739	0.0522503	2.61945
Disease Diagnosis	Other disorders of urethra and urinary tract	0.0342485	-0.0315498	0.100044	0.307633	0.033569	1.02024
Disease Diagnosis	Other dyschromia	0.00430347	-0.0567529	0.0653575	0.890123	0.03115	0.138153
Disease Diagnosis	Other dyspnea	0.0859793	0.0268042	0.145153	0.00439847	0.0301908	2.84786
Disease Diagnosis	Other endocrine disorders	0.110382	-0.0624896	0.283217	0.210715	0.0881812	1.25176
Disease Diagnosis	Other forms of chronic heart disease	0.0749968	0.0462065	0.103789	3.30072e-07	0.01469	5.10529
Disease Diagnosis	Other headache syndromes	0.129871	0.108987	0.150758	3.60412e-34	0.0106563	12.1873
Disease Diagnosis	Other heart block	0.000902281	-0.136136	0.137936	0.989704	0.0699153	0.0129053
Disease Diagnosis	Other hemoglobinopathies	0.0619872	-0.145071	0.268912	0.557235	0.105574	0.587146
Disease Diagnosis	Other hereditary hemolytic anemias	0.28395	0.103146	0.464673	0.00207861	0.092206	3.07952
Disease Diagnosis	Other hypertensive complications	-0.0331207	-0.187498	0.121225	0.674092	0.078748	-0.420591
Disease Diagnosis	Other hypertrophic and atrophic conditions of skin	0.0612377	0.0159936	0.106481	0.00798182	0.0230833	2.65291
Disease Diagnosis	Other hypertrophic cardiomyopathy	-0.0606548	-0.180536	0.0592058	0.321319	0.0611534	-0.991847
Disease Diagnosis	Other immunological findings	-0.0477206	-0.162389	0.0669349	0.414656	0.0584977	-0.815768
Disease Diagnosis	Other infectious and parasitic diseases	0.126983	0.0395845	0.214378	0.00440029	0.044589	2.84786
Disease Diagnosis	Other inflammatory disorders of male genital organs	-0.012528	-0.117118	0.0920532	0.81438	0.0533577	-0.234792
Disease Diagnosis	Other inflammatory spondylopathies	0.15826	0.112316	0.204206	1.46487e-11	0.023442	6.75113
Disease Diagnosis	Other intestinal obstruction	0.0417845	0.01287	0.0706992	0.00462029	0.0147524	2.83239
Disease Diagnosis	Other local infections of skin and subcutaneous tissue	0.0683932	0.0244473	0.112338	0.00228577	0.0224209	3.05042
Disease Diagnosis	Other mental disorder	0.150049	0.140002	0.160101	3.02649e-188	0.00512847	29.2581
Disease Diagnosis	Other non-epithelial cancer of skin	0.0124558	-0.00362606	0.0285378	0.129002	0.00820513	1.51804
Disease Diagnosis	Other nondiabetic retinopathy	0.0421213	-0.174983	0.259241	0.703752	0.110775	0.380241
Disease Diagnosis	Other nutritional deficiency	0.256414	-0.172132	0.684685	0.24077	0.218506	1.17349
Disease Diagnosis	Other open wound of head and face	0.0484033	0.0139723	0.0828344	0.00586322	0.0175669	2.75537
Disease Diagnosis	Other paralytic syndromes	0.136216	0.0695991	0.20283	6.1292e-05	0.0339865	4.00795
Disease Diagnosis	Other perinatal conditions of fetus or newborn	0.027259	-0.0684251	0.122978	0.576653	0.0488361	0.558172
Disease Diagnosis	Other peripheral nerve disorders	0.139869	0.122361	0.15738	3.00633e-55	0.00893439	15.6551
Disease Diagnosis	Other persistent mental disorders due to conditions classified elsewhere	0.357361	0.144664	0.569991	0.000988239	0.108485	3.29411
Disease Diagnosis	Other pulmonary inflamation or edema	0.0667493	-0.101756	0.2352	0.437443	0.085944	0.77666
Disease Diagnosis	Other retinal disorders	-0.00607062	-0.0590385	0.0468955	0.822263	0.0270235	-0.224642
Disease Diagnosis	Other signs and symptoms in breast	0.0511665	-0.0412715	0.143594	0.277945	0.0471569	1.08503
Disease Diagnosis	Other specified benign mammary dysplasias	0.0206819	-0.0560718	0.0974249	0.597383	0.0391546	0.528212
Disease Diagnosis	Other specified cardiac dysrhythmias	0.0764332	0.0483209	0.104548	9.88104e-08	0.014344	5.32857
Disease Diagnosis	Other specified congenital anomalies of kidney	0.159744	0.0679956	0.251477	0.000642762	0.046803	3.41311
Disease Diagnosis	Other specified congenital anomalies of nervous system	0.0526741	-0.144732	0.250019	0.600934	0.100686	0.523151
Disease Diagnosis	Other specified diffuse diseases of connective tissue	0.085726	-0.130109	0.301469	0.436159	0.110073	0.778813
Disease Diagnosis	Other specified diseases of hair and hair follicles	0.0224774	-0.182585	0.227513	0.829885	0.10461	0.214869
Disease Diagnosis	Other specified diseases of sebaceous glands	-0.371765	-0.878832	0.135473	0.150755	0.258795	-1.43652
Disease Diagnosis	Other specified diseases of the salivary glands	0.050491	-0.121985	0.222905	0.566061	0.0879665	0.57398
Disease Diagnosis	Other specified disorders involving the immune mechanism	0.177185	-0.145728	0.499824	0.281976	0.164612	1.07638
Disease Diagnosis	Other specified disorders of breast	0.191063	0.0870391	0.295073	0.000317976	0.0530664	3.60045
Disease Diagnosis	Other specified erythematous conditions	-0.0126536	-0.148291	0.122966	0.854909	0.0691935	-0.182872
Disease Diagnosis	Other specified gastritis	0.110215	0.0914646	0.128967	1.04285e-30	0.0095676	11.5196
Disease Diagnosis	Other specified peripheral vascular diseases	0.249203	-0.013344	0.511659	0.0627987	0.133906	1.86104
Disease Diagnosis	Other symptoms involving abdomen and pelvis	0.0189866	-0.0347762	0.0727475	0.488796	0.027429	0.692207
Disease Diagnosis	Other symptoms involving urinary system	0.10125	-0.146036	0.348538	0.422246	0.126167	0.802507
Disease Diagnosis	Other symptoms referable to back	0.357371	0.180695	0.533983	7.33391e-05	0.0901083	3.96601
Disease Diagnosis	Other symptoms/disorders or the urinary system	0.0483127	0.0260554	0.0705711	2.09708e-05	0.0113563	4.25426
Disease Diagnosis	Other unspecified back disorders	0.127318	0.0510111	0.203619	0.00107414	0.0389288	3.27054
Disease Diagnosis	Other upper respiratory disease	0.0793897	0.0485458	0.110234	4.54e-07	0.0157369	5.04482
Disease Diagnosis	Other venous embolism and thrombosis	0.0491696	-0.0175618	0.115895	0.148677	0.0340437	1.44431
Disease Diagnosis	Other vitamin B12 deficiency anemia	0.0232654	-0.101499	0.148003	0.714721	0.0636417	0.365568
Disease Diagnosis	Otitis externa	0.102508	0.02429	0.180715	0.0102051	0.0399016	2.56901
Disease Diagnosis	Otitis media	0.120342	0.0603248	0.180357	8.48246e-05	0.0306197	3.93023
Disease Diagnosis	Otorrhea	0.117862	-0.00932959	0.245027	0.0693104	0.0648799	1.81662
Disease Diagnosis	Otosclerosis	0.012178	-0.107603	0.131929	0.842034	0.0610977	0.19932
Disease Diagnosis	Ovarian cyst	0.109653	0.0796904	0.139619	7.36074e-13	0.0152888	7.17209
Disease Diagnosis	Ovarian dysfunction	0.378501	-0.213583	0.969568	0.209983	0.301565	1.25513
Disease Diagnosis	Pain and other symptoms associated with female genital organs	0.073456	0.0247	0.12221	0.00314729	0.0248744	2.95307
Disease Diagnosis	Pain in joint	0.162415	0.142502	0.182332	1.63599e-57	0.0101616	15.9832
Disease Diagnosis	Pain, swelling or discharge of eye	0.100969	-0.0277776	0.229689	0.124232	0.0656735	1.53743
Disease Diagnosis	Painful respiration	0.0971031	-0.0216653	0.215845	0.109021	0.0605827	1.60282
Disease Diagnosis	Palindromic rheumatism	0.138677	-0.108707	0.385943	0.271779	0.126156	1.09925
Disease Diagnosis	Pallor and flushing	0.12066	0.00135467	0.239944	0.0474361	0.0608594	1.9826
Disease Diagnosis	Palpitations	0.0923907	0.0637954	0.120987	2.41241e-10	0.0145901	6.33243
Disease Diagnosis	Pancreatic cancer	0.0375812	-0.0229289	0.0980904	0.223492	0.030872	1.21732
Disease Diagnosis	Panniculitis	0.219814	0.0630666	0.376537	0.00597638	0.0799606	2.74903
Disease Diagnosis	Paralysis/spasm of vocal cords or larynx	0.0769235	-0.0236367	0.177473	0.133783	0.0513009	1.49946
Disease Diagnosis	Paralytic ileus	-0.0125312	-0.0743774	0.0493106	0.691264	0.0315519	-0.39716
Disease Diagnosis	Paralytic strabismus	0.0233614	-0.0735206	0.120234	0.636441	0.0494249	0.472665
Disease Diagnosis	Paranoid disorders	0.105801	-0.0138779	0.225458	0.0831244	0.0610497	1.73303
Disease Diagnosis	Paraproteinemia	0.0783721	-0.00256729	0.159307	0.0577161	0.0412935	1.89793
Disease Diagnosis	Parapsoriasis	0.455146	0.0161585	0.893555	0.0420132	0.223678	2.03482
Disease Diagnosis	Parasomnia	0.16503	-0.212191	0.541937	0.391002	0.1923	0.858191
Disease Diagnosis	Parkinson's disease	-0.0127039	-0.0545744	0.0291656	0.552058	0.021362	-0.594694
Disease Diagnosis	Paroxysmal supraventricular tachycardia	0.0669458	0.0316592	0.102233	0.000200459	0.0180036	3.71848
Disease Diagnosis	Paroxysmal tachycardia, unspecified	0.224116	0.0574225	0.390794	0.00840822	0.0850401	2.63541
Disease Diagnosis	Paroxysmal ventricular tachycardia	0.0301447	-0.0228027	0.08309	0.264465	0.0270129	1.11594
Disease Diagnosis	Partial epilepsy	0.197037	0.0933405	0.300721	0.00019538	0.0528996	3.72474
Disease Diagnosis	Pathologic fracture	0.0862256	-0.0185471	0.190983	0.106718	0.0534479	1.61327
Disease Diagnosis	Pathologic fracture of vertebrae	0.0637437	-0.00877522	0.13626	0.0848922	0.036998	1.7229
Disease Diagnosis	Pathological, developmental or recurrent dislocation	0.0591201	-0.184365	0.302372	0.63399	0.124108	0.47636
Disease Diagnosis	Pectus excavatum	-0.22106	-0.531853	0.089598	0.163205	0.158499	-1.39471
Disease Diagnosis	Pelvic inflammatory disease (PID)	0.0685382	-0.096026	0.233028	0.414231	0.0839233	0.816676
Disease Diagnosis	Pelvic inflammatory disease, NOS	-0.0178859	-0.138015	0.102207	0.770391	0.0612717	-0.291911
Disease Diagnosis	Pelvic peritoneal adhesions, female (postoperative) (postinfection)	0.128933	0.089158	0.168712	2.1104e-10	0.0202952	6.35291
Disease Diagnosis	Pemphigus and pemphigoid	0.0477144	-0.109689	0.205104	0.552409	0.0803009	0.594195
Disease Diagnosis	Peptic ulcer, site unspecified	0.205841	0.11064	0.301027	2.25407e-05	0.0485642	4.23854
Disease Diagnosis	Perforation of tympanic membrane	0.0806089	0.0152127	0.146001	0.0156931	0.0333633	2.41609
Disease Diagnosis	Periapical abscess	0.116248	0.0617422	0.17075	2.91096e-05	0.0278075	4.18044
Disease Diagnosis	Pericarditis	0.0624712	0.0152421	0.109699	0.00952597	0.0240958	2.59262
Disease Diagnosis	Periodontitis (acute or chronic)	0.439799	-0.152873	1.03229	0.145647	0.302293	1.45488
Disease Diagnosis	Peripheral angiopathy in diseases classified elsewhere	0.26343	0.181911	0.344949	2.39415e-10	0.0415915	6.33374
Disease Diagnosis	Peripheral autonomic neuropathy	0.203134	-0.00307455	0.409293	0.0534899	0.105183	1.93125
Disease Diagnosis	Peripheral enthesopathies and allied syndromes	0.158358	0.135477	0.181241	6.47453e-42	0.0116753	13.5634
Disease Diagnosis	Peripheral or central vertigo	0.0577288	-0.00806072	0.123514	0.0854535	0.0335639	1.71996
Disease Diagnosis	Peripheral retinal degenerations	-0.120445	-0.252653	0.0117411	0.0741412	0.0674418	-1.78591
Disease Diagnosis	Peripheral vascular disease, unspecified	0.221783	0.189086	0.254487	2.54136e-40	0.0166861	13.2915
Disease Diagnosis	Peritoneal adhesions (postoperative) (postinfection)	0.12151	0.0938088	0.149213	8.17699e-18	0.0141341	8.59692
Disease Diagnosis	Peritonitis and retroperitoneal infections	0.0550723	-0.00135301	0.111496	0.0557326	0.0287874	1.91307
Disease Diagnosis	Pernicious anemia	0.166954	0.103995	0.229912	2.02e-07	0.0321216	5.19755
Disease Diagnosis	Personal history of diseases of digestive system	0.0790367	0.0654751	0.0926001	3.22968e-30	0.00692013	11.4213
Disease Diagnosis	Personality disorders	0.258207	0.143135	0.373248	1.08987e-05	0.0586942	4.39919
Disease Diagnosis	Pervasive developmental disorders	0.308627	-0.311936	0.927419	0.329082	0.31571	0.977564
Disease Diagnosis	Phlebitis and thrombophlebitis	0.124089	0.0355075	0.212663	0.00603603	0.0451909	2.74588
Disease Diagnosis	Phlebitis and thrombophlebitis of intracranial venous sinuses	0.152015	-0.0842687	0.388116	0.207132	0.12046	1.26195
Disease Diagnosis	Phlebitis and thrombophlebitis of lower extremities	0.0624852	0.0332402	0.0917309	2.81809e-05	0.0149213	4.18765
Disease Diagnosis	Phobia	0.160221	0.103883	0.216559	2.48892e-08	0.0287435	5.57417
Disease Diagnosis	Pilonidal cyst	0.195953	0.101717	0.290181	4.58676e-05	0.0480754	4.07596
Disease Diagnosis	Pituitary hyperfunction	0.118542	-0.069646	0.306667	0.216902	0.0959821	1.23504
Disease Diagnosis	Pituitary hypofunction	0.0344476	-0.0809951	0.149874	0.558622	0.0588911	0.584938
Disease Diagnosis	Pityriasis	0.0903759	-0.139523	0.320162	0.440876	0.117238	0.770878
Disease Diagnosis	Placenta previa and abruptio placenta	-0.0849525	-0.147001	-0.0229203	0.00727694	0.0316491	-2.6842
Disease Diagnosis	Pleurisy; pleural effusion	0.08114	0.0619759	0.100306	1.05926e-16	0.00977877	8.29757
Disease Diagnosis	Pneumococcal pneumonia	0.10989	0.0906067	0.129177	5.82633e-29	0.00984006	11.1676
Disease Diagnosis	Pneumoconiosis	0.190476	0.0932572	0.287692	0.000122939	0.0495999	3.84025
Disease Diagnosis	Pneumonia	0.114946	0.0911766	0.138719	2.60226e-21	0.0121289	9.47706
Disease Diagnosis	Pneumonia due to fungus (mycoses)	0.141116	-0.00544585	0.287654	0.0591219	0.0747639	1.88749
Disease Diagnosis	Pneumonitis due to inhalation of food or vomitus	0.0486592	0.0010434	0.0962744	0.0451847	0.0242935	2.00297
Disease Diagnosis	Poisoning by agents primarily acting on the smooth and skeletal muscles and respiratory system	0.0421365	-0.203646	0.287945	0.736849	0.125412	0.335984
Disease Diagnosis	Poisoning by agents primarily affecting blood constituents	0.299259	-0.26884	0.867107	0.301793	0.289718	1.03293
Disease Diagnosis	Poisoning by agents primarily affecting skin & mucous membrane, ophthalmological, otorhinolaryngological, & dental drugs	-0.0517865	-0.394112	0.290382	0.766794	0.174576	-0.296642
Disease Diagnosis	Poisoning by agents primarily affecting the cardiovascular system	0.249862	0.13075	0.36895	3.9249e-05	0.060759	4.11235
Disease Diagnosis	Poisoning by agents primarily affecting the gastrointestinal system	0.252821	0.0591796	0.446386	0.0104841	0.0987579	2.56001
Disease Diagnosis	Poisoning by analgesics, antipyretics, and antirheumatics	0.143628	0.122122	0.165136	3.75246e-39	0.0109738	13.0883
Disease Diagnosis	Poisoning by antibiotics	0.0997635	0.0750047	0.124525	2.85211e-15	0.0126332	7.89692
Disease Diagnosis	Poisoning by anticonvulsants and anti-Parkinsonism drugs	0.143033	0.0591934	0.226856	0.000825418	0.0427671	3.34445
Disease Diagnosis	Poisoning by drugs primarily affecting the autonomic nervous system	0.173126	0.0300574	0.316146	0.0176823	0.0729696	2.37257
Disease Diagnosis	Poisoning by hormones and synthetic substitutes	0.221451	0.0694646	0.373414	0.00428866	0.0775318	2.85626
Disease Diagnosis	Poisoning by other anti-infectives	0.0794561	0.00102387	0.157884	0.0470675	0.0400145	1.98569
Disease Diagnosis	Poisoning by primarily systemic agents	0.101868	-0.0437073	0.247396	0.17012	0.0742491	1.37197
Disease Diagnosis	Poisoning by psychotropic agents	0.224248	0.177887	0.270609	2.5316e-21	0.0236537	9.48044
Disease Diagnosis	Poisoning by water, mineral, and uric acid metabolism drugs	0.200772	0.0596039	0.341903	0.00530611	0.0720058	2.78827
Disease Diagnosis	Poisoning/allergy of sulfonamides	0.10059	0.0424406	0.158736	0.000697497	0.0296667	3.39066
Disease Diagnosis	Polyarteritis nodosa	0.0993964	-0.176147	0.374816	0.479471	0.14052	0.707346
Disease Diagnosis	Polyclonal hypergammaglobulinemia	-0.0184181	-0.420218	0.383421	0.928422	0.20502	-0.0898356
Disease Diagnosis	Polycystic ovaries	0.140547	0.0138611	0.267204	0.0296542	0.0646208	2.17496
Disease Diagnosis	Polycythemia vera	-0.0236299	-0.11804	0.0707726	0.623723	0.0481645	-0.490607
Disease Diagnosis	Polycythemia, secondary	0.104934	0.0140332	0.195826	0.0236568	0.0463734	2.26281
Disease Diagnosis	Polydipsia	0.1125	-0.0534119	0.278338	0.183755	0.0846113	1.32961
Disease Diagnosis	Polymyalgia Rheumatica	0.0575292	0.0180416	0.0970184	0.00429807	0.0201476	2.85539
Disease Diagnosis	Polymyositis	0.108499	-0.169075	0.385925	0.443489	0.141544	0.766541
Disease Diagnosis	Polyneuropathy due to drugs	-0.039369	-0.191414	0.112643	0.611743	0.077557	-0.507614
Disease Diagnosis	Polyneuropathy in diabetes	0.183873	0.109411	0.258328	1.29714e-06	0.0379877	4.84031
Disease Diagnosis	Polyp of corpus uteri	0.00263755	-0.0204275	0.025702	0.822647	0.0117676	0.224137
Disease Diagnosis	Polyp of female genital organs	0.126377	-0.00756914	0.260292	0.0643971	0.0683241	1.84966
Disease Diagnosis	Portal hypertension	0.174613	0.105939	0.243285	6.24137e-07	0.0350364	4.98377
Disease Diagnosis	Postablative ovarian failure	0.691984	0.189226	1.19248	0.00686022	0.255356	2.70988
Disease Diagnosis	Postinflammatory pulmonary fibrosis	0.157229	0.110009	0.204453	6.76242e-11	0.0240939	6.52567
Disease Diagnosis	Postlaminectomy syndrome	-0.0417121	-0.253841	0.170292	0.699853	0.108165	-0.385633
Disease Diagnosis	Postmenopausal atrophic vaginitis	0.0160762	-0.0377245	0.0698766	0.558101	0.0274492	0.58567
Disease Diagnosis	Postmenopausal bleeding	0.0337205	0.0116651	0.0557771	0.00272952	0.0112534	2.99648
Disease Diagnosis	Postoperative infection	0.116573	0.0885818	0.144566	3.28722e-16	0.0142821	8.16216
Disease Diagnosis	Postoperative shock	-0.0564911	-0.323791	0.210762	0.678693	0.136354	-0.414298
Disease Diagnosis	Postphlebitic syndrome	-0.131552	-0.571647	0.308028	0.557725	0.224276	-0.586564
Disease Diagnosis	Posttraumatic stress disorder	0.199367	0.0856534	0.313057	0.000588897	0.058005	3.43707
Disease Diagnosis	Precordial pain	0.139314	0.11166	0.166971	5.43407e-23	0.0141105	9.87309
Disease Diagnosis	Preeclampsia and eclampsia	0.0518144	-0.0735936	0.177266	0.418129	0.0640062	0.809521
Disease Diagnosis	Premature beats	0.0870714	0.032792	0.141352	0.00166644	0.0276941	3.14404
Disease Diagnosis	Premature menopause and other ovarian failure	0.0955546	-0.192196	0.383157	0.515025	0.146736	0.651201
Disease Diagnosis	Premenopausal menorrhagia	0.085513	-0.0362665	0.207261	0.168679	0.0621162	1.37666
Disease Diagnosis	Premenstrual tension syndromes	0.144828	-0.0404751	0.330092	0.125517	0.0945225	1.5322
Disease Diagnosis	Primary angle-closure glaucoma	0.00530467	-0.0531219	0.0637298	0.858761	0.0298087	0.177957
Disease Diagnosis	Primary biliary cirrhosis	0.104511	-0.00895668	0.217966	0.0710164	0.0578851	1.80549
Disease Diagnosis	Primary open angle glaucoma	-0.0104342	-0.0536799	0.0328109	0.636285	0.0220638	-0.472909
Disease Diagnosis	Primary pulmonary hypertension	0.142366	0.05175	0.232973	0.00207395	0.0462282	3.07963
Disease Diagnosis	Primary thrombocytopenia	0.0780717	-0.00583123	0.161968	0.0681723	0.0428042	1.82393
Disease Diagnosis	Primary/intrinsic cardiomyopathies	0.0628966	0.0136877	0.112104	0.0122359	0.0251057	2.50527
Disease Diagnosis	Problems associated with amniotic cavity and membranes	-0.0592656	-0.115979	-0.00256248	0.0405187	0.0289302	-2.04857
Disease Diagnosis	Progressive myopia	-0.0872254	-0.195997	0.0215352	0.115994	0.0554901	-1.57191
Disease Diagnosis	Prolapse of vaginal vault after hysterectomy	0.041626	-0.0463524	0.129603	0.353746	0.0448862	0.927368
Disease Diagnosis	Prolapse of vaginal walls	0.102867	0.0795706	0.126168	4.9917e-18	0.0118882	8.65285
Disease Diagnosis	Proliferative glomerulonephritis	0.171063	-0.0487366	0.390774	0.127082	0.112097	1.52602
Disease Diagnosis	Prostatitis	0.0108243	-0.0628075	0.084452	0.773242	0.0375652	0.288148
Disease Diagnosis	Protein-calorie malnutrition	-0.0843138	-0.195215	0.0265732	0.136177	0.056575	-1.4903
Disease Diagnosis	Proteinuria	0.0154884	-0.0838965	0.114865	0.760017	0.0507022	0.305477
Disease Diagnosis	Protozoan infection	0.446024	-0.0769189	0.966788	0.0940488	0.265696	1.6787
Disease Diagnosis	Prurigo and Lichen	0.0837643	0.0223732	0.145152	0.00748805	0.0313204	2.67443
Disease Diagnosis	Pruritus and related conditions	0.181697	0.117795	0.245597	2.5e-08	0.0326021	5.57316
Disease Diagnosis	Pseudomonal pneumonia	0.157383	0.000543083	0.314209	0.0492021	0.0800131	1.96697
Disease Diagnosis	Psoriasis vulgaris	0.112856	0.0744475	0.151266	8.46696e-09	0.0195968	5.75891
Disease Diagnosis	Psoriatic arthropathy	0.107035	0.0420238	0.172041	0.00124895	0.0331664	3.22722
Disease Diagnosis	Psychogenic disorder	0.148192	0.0441832	0.252178	0.00522444	0.0530543	2.79321
Disease Diagnosis	Psychosis	0.00208486	-0.119628	0.123779	0.973216	0.0620891	0.0335785
Disease Diagnosis	Ptosis of eyelid	0.0652273	0.0236396	0.106815	0.00211147	0.0212182	3.07411
Disease Diagnosis	Pulmonary collapse; interstitial and compensatory emphysema	0.0777958	0.0493064	0.106287	8.7e-08	0.0145362	5.35187
Disease Diagnosis	Pulmonary congestion and hypostasis	0.11958	0.0413717	0.197784	0.00272658	0.0398999	2.99701
Disease Diagnosis	Pulmonary embolism and infarction, acute	0.23028	0.0537814	0.406754	0.0105468	0.0900376	2.5576
Disease Diagnosis	Pulmonary heart disease	0.0770909	0.0499717	0.104211	2.52624e-08	0.0138369	5.57138
Disease Diagnosis	Pulpitis and necrosis of tooth pulp	-0.166921	-0.414541	0.0806424	0.186352	0.126308	-1.32154
Disease Diagnosis	Purpura and other hemorrhagic conditions	0.0801044	-0.0576377	0.217836	0.254343	0.0702711	1.13993
Disease Diagnosis	Pyelonephritis	0.0976658	0.052702	0.142629	2.06916e-05	0.0229402	4.2574
Disease Diagnosis	Pyoderma	0.0817625	-0.190805	0.354209	0.55648	0.139003	0.588205
Disease Diagnosis	Pyogenic arthritis	0.0988766	0.00693444	0.190808	0.0350234	0.0469038	2.10807
Disease Diagnosis	Pyogenic granuloma	0.00313327	-0.0985124	0.104759	0.951815	0.0518496	0.0604299
Disease Diagnosis	Qualitative platelet defects	0.213134	-0.41158	0.839045	0.504165	0.319343	0.667414
Disease Diagnosis	Rash and other nonspecific skin eruption	0.0547452	0.0160351	0.0934545	0.00557325	0.0197496	2.77196
Disease Diagnosis	Raynaud's syndrome	0.103031	0.0576105	0.148451	8.74868e-06	0.0231736	4.44604
Disease Diagnosis	Redundant prepuce and phimosis/BXO	0.0574561	0.0209205	0.0939925	0.00205405	0.018641	3.08225
Disease Diagnosis	Reflux esophagitis	0.0937101	0.075541	0.111881	5.07251e-24	0.00927092	10.108
Disease Diagnosis	Regional enteritis	0.073694	0.0278597	0.119526	0.00162497	0.0233837	3.15151
Disease Diagnosis	Reiter's disease	-0.118902	-0.39971	0.161862	0.406545	0.143247	-0.830052
Disease Diagnosis	Renal colic	0.138242	0.0906011	0.185883	1.28954e-08	0.0243064	5.68747
Disease Diagnosis	Renal dialysis	0.0554685	-0.0209026	0.131832	0.154556	0.0389608	1.4237
Disease Diagnosis	Renal failure NOS	0.0745614	0.0256151	0.123507	0.00282707	0.0249723	2.98576
Disease Diagnosis	Respiratory arrest	0.10695	-0.0490566	0.262912	0.179004	0.0795725	1.34405
Disease Diagnosis	Respiratory complications	0.143157	0.0325407	0.253759	0.0111897	0.0564293	2.53693
Disease Diagnosis	Respiratory failure	0.136097	0.106466	0.165733	2.21069e-19	0.01512	9.00114
Disease Diagnosis	Respiratory insufficiency	0.0639985	-0.0637605	0.191735	0.326143	0.0651716	0.981999
Disease Diagnosis	Retention of urine	0.0441832	0.0254876	0.0628803	3.62477e-06	0.00953932	4.63169
Disease Diagnosis	Retinal detachment with retinal defect	-0.0278153	-0.0741287	0.0184949	0.239124	0.0236276	-1.17724
Disease Diagnosis	Retinal detachments and defects	-0.0214492	-0.0623457	0.0194454	0.303959	0.0208646	-1.02802
Disease Diagnosis	Retinal hemorrhage/ischemia	0.039453	-0.126153	0.205034	0.640527	0.0844802	0.467009
Disease Diagnosis	Retinal vascular changes and abnomalities	0.0427708	-0.0102644	0.0958057	0.11396	0.0270586	1.58067
Disease Diagnosis	Retinoschisis and retinal cysts	0.0383868	-0.137942	0.214672	0.669572	0.0899417	0.426796
Disease Diagnosis	Rhabdomyolysis	0.191231	-0.123553	0.505849	0.233666	0.160519	1.19133
Disease Diagnosis	Rhesus isoimmunization in pregnancy	-0.0422688	-0.167935	0.0834219	0.509762	0.0641279	-0.659133
Disease Diagnosis	Rheumatic disease of the heart valves	0.0714143	0.0307621	0.112069	0.000574695	0.0207421	3.44296
Disease Diagnosis	Rheumatic fever / chorea	0.0466279	-0.339214	0.432144	0.812697	0.196692	0.23706
Disease Diagnosis	Rheumatism, unspecified and fibrositis	0.231828	0.163184	0.300471	3.59771e-11	0.035022	6.6195
Disease Diagnosis	Rheumatoid arthritis	0.123678	0.0975398	0.14982	1.80275e-20	0.0133374	9.27302
Disease Diagnosis	Rheumatoid arthritis and other inflammatory polyarthropathies	0.0909552	0.025343	0.156564	0.006586	0.0334741	2.71718
Disease Diagnosis	Rickets or osteomalacia	0.330473	0.111163	0.549702	0.00313404	0.111851	2.95458
Disease Diagnosis	Right bundle branch block	0.0279173	-0.00674595	0.0625806	0.114443	0.0176854	1.57855
Disease Diagnosis	Rosacea	0.146913	0.0582957	0.235521	0.00115588	0.0452083	3.24968
Disease Diagnosis	Rupture of synovium	0.117469	0.0483025	0.186631	0.000872079	0.0352865	3.32902
Disease Diagnosis	Rupture of tendon, nontraumatic	0.0337513	-0.0607402	0.128232	0.483821	0.0482043	0.700171
Disease Diagnosis	Sacroiliitis NEC	0.0988435	-0.0622137	0.259855	0.228968	0.0821489	1.20322
Disease Diagnosis	Salicylates causing adverse effects in therapeutic use	0.221441	0.11931	0.323558	2.1388e-05	0.0521007	4.25025
Disease Diagnosis	Sarcoidosis	0.0962701	0.0220937	0.17044	0.0109632	0.0378416	2.54403
Disease Diagnosis	Scar conditions and fibrosis of skin	0.0799355	0.0406567	0.119214	6.64366e-05	0.0200402	3.98876
Disease Diagnosis	Schizoid personality disorder	-0.287014	-0.605537	0.0313054	0.077259	0.162408	-1.76724
Disease Diagnosis	Schizophrenia	0.0153641	-0.0621134	0.0928287	0.697495	0.0395227	0.38874
Disease Diagnosis	Schizophrenia and other psychotic disorders	0.243707	-0.245324	0.732183	0.328422	0.249222	0.977869
Disease Diagnosis	Schmorl's nodes	0.0491022	-0.198241	0.296382	0.697176	0.126163	0.389197
Disease Diagnosis	Sciatica	0.171161	0.137834	0.204491	7.82772e-24	0.0170051	10.0653
Disease Diagnosis	Scleritis and episcleritis	-0.114639	-0.398365	0.168874	0.428225	0.14465	-0.792531
Disease Diagnosis	Sebaceous cyst	0.0508816	0.028827	0.0729367	6.13066e-06	0.0112526	4.52177
Disease Diagnosis	Seborrheic dermatitis	-0.0460777	-0.245794	0.153592	0.651089	0.101872	-0.452308
Disease Diagnosis	Seborrheic keratosis	-0.000667594	-0.0318953	0.0305594	0.966576	0.0159321	-0.0419024
Disease Diagnosis	Second degree AV block	0.0919216	0.0259893	0.157852	0.00628286	0.0336382	2.73265
Disease Diagnosis	Secondary hypothyroidism	0.113391	0.065397	0.161386	3.64632e-06	0.0244873	4.63061
Disease Diagnosis	Secondary malignancy of bone	0.0384698	0.00614115	0.0707986	0.0196861	0.0164943	2.3323
Disease Diagnosis	Secondary malignancy of brain/spine	0.0879695	0.0323891	0.143548	0.0019193	0.0283562	3.1023
Disease Diagnosis	Secondary malignancy of lymph nodes	0.0344139	0.0115738	0.0572543	0.00314568	0.0116533	2.95315
Disease Diagnosis	Secondary malignancy of respiratory organs	0.0399582	0.00797509	0.0719414	0.0143303	0.016318	2.44872
Disease Diagnosis	Secondary malignant neoplasm	0.0447198	-0.000266032	0.0897049	0.0513657	0.0229515	1.94845
Disease Diagnosis	Secondary malignant neoplasm of digestive systems	0.0138232	-0.0246055	0.0522512	0.480792	0.0196061	0.705045
Disease Diagnosis	Secondary malignant neoplasm of liver	0.0415238	0.0119299	0.071118	0.0059569	0.0150991	2.75009
Disease Diagnosis	Secondary malignant neoplasm of skin	-0.0139476	-0.125775	0.0978722	0.806872	0.0570509	-0.244476
Disease Diagnosis	Secondary thrombocytopenia	0.187175	0.0172423	0.35708	0.0308503	0.0866859	2.15923
Disease Diagnosis	Senile cataract	0.0292784	0.0140076	0.0445502	0.000171485	0.00779175	3.75762
Disease Diagnosis	Sensorineural hearing loss	0.12553	0.0646599	0.1864	5.30021e-05	0.031056	4.04206
Disease Diagnosis	Separation of retinal layers	-0.0577749	-0.208211	0.0926583	0.451613	0.0767517	-0.752752
Disease Diagnosis	Sepsis	0.0760606	0.0525195	0.0996034	2.41397e-10	0.0120116	6.33225
Disease Diagnosis	Septal Deviations/Turbinate Hypertrophy	0.0929811	0.0623013	0.123661	2.84824e-09	0.0156531	5.94009
Disease Diagnosis	Septicemia	0.0827598	-0.0178828	0.183393	0.10701	0.0513435	1.61188
Disease Diagnosis	Sexual and gender identity disorders	0.110394	0.0109868	0.209791	0.029502	0.050713	2.17683
Disease Diagnosis	Sexually transmitted infections (not HIV or hepatitis)	0.251066	-0.0348186	0.53668	0.085059	0.145721	1.72293
Disease Diagnosis	Shock	-0.0202923	-0.224132	0.183526	0.845294	0.103989	-0.195139
Disease Diagnosis	Shortness of breath	0.133531	0.112328	0.154738	5.30262e-35	0.0108196	12.3416
Disease Diagnosis	Sialoadenitis	0.153922	0.0597664	0.248063	0.0013527	0.0480312	3.20463
Disease Diagnosis	Sialolithiasis	0.120449	0.00701828	0.233856	0.0373924	0.0578606	2.08171
Disease Diagnosis	Sicca syndrome	0.154629	0.0817091	0.227549	3.23594e-05	0.0372038	4.15628
Disease Diagnosis	Sickle cell anemia	0.413561	0.0278534	0.799148	0.0355752	0.196728	2.10219
Disease Diagnosis	Sideroblastic anemia	0.168773	-0.260864	0.598585	0.441485	0.219292	0.769627
Disease Diagnosis	Simple and unspecified goiter	0.107518	0.0319938	0.183036	0.00526299	0.03853	2.79049
Disease Diagnosis	Sinoatrial node dysfunction (Bradycardia)	0.144334	0.0748523	0.213814	4.66754e-05	0.0354491	4.07159
Disease Diagnosis	Skull and face fracture and other intercranial injury	0.0462624	0.00871497	0.0838083	0.0157378	0.0191561	2.41503
Disease Diagnosis	Sleep apnea	0.192864	0.167495	0.218237	3.33312e-50	0.0129456	14.8981
Disease Diagnosis	Sleep disorders	0.0953131	0.0325647	0.158059	0.00290901	0.0320133	2.97729
Disease Diagnosis	Small kidney	0.15751	0.0458811	0.269124	0.00567985	0.0569462	2.76594
Disease Diagnosis	Somatoform disorder	0.0948328	-0.0577164	0.247313	0.22296	0.077796	1.21899
Disease Diagnosis	Specific nonpsychotic mental disorders due to brain damage	0.0909335	-0.147421	0.329132	0.454442	0.12153	0.748241
Disease Diagnosis	Speech and language disorder	0.0651878	-0.0970602	0.227411	0.430973	0.082767	0.787607
Disease Diagnosis	Spermatocele	0.152905	-0.169875	0.475539	0.353066	0.164609	0.928903
Disease Diagnosis	Spina bifida	0.182223	0.0248358	0.339549	0.0232123	0.0802682	2.27018
Disease Diagnosis	Spinal cord injury without evidence of spinal bone injury	0.0515995	-0.301074	0.404297	0.774307	0.179948	0.286747
Disease Diagnosis	Spinal enthesopathy	-0.0264271	-0.323445	0.270422	0.861526	0.151454	-0.17449
Disease Diagnosis	Spinal stenosis	0.117139	0.0916905	0.142589	1.85733e-19	0.0129851	9.021
Disease Diagnosis	Spinocerebellar disease	-0.0795425	-0.224859	0.065741	0.283274	0.0741242	-1.0731
Disease Diagnosis	Spirochetal infection	-0.0511196	-0.316024	0.213666	0.705203	0.135095	-0.378398
Disease Diagnosis	Splenomegaly	0.0903302	0.0151499	0.165507	0.0185226	0.0383557	2.35507
Disease Diagnosis	Spondylosis and allied disorders	0.172374	0.144947	0.199805	7.31658e-35	0.0139956	12.3163
Disease Diagnosis	Spondylosis with myelopathy	0.0901534	-0.0250702	0.205364	0.125126	0.0587809	1.53372
Disease Diagnosis	Spondylosis without myelopathy	0.167635	0.145394	0.18988	2.24306e-49	0.0113496	14.7701
Disease Diagnosis	Spontaneous ecchymoses	0.100926	-0.04211	0.243926	0.166619	0.0729592	1.38333
Disease Diagnosis	Sprains and strains	0.0280098	-0.105329	0.161305	0.680492	0.0680076	0.411863
Disease Diagnosis	Staphylococcus infections	0.0948298	0.0636096	0.126051	2.62789e-09	0.0159293	5.95317
Disease Diagnosis	Stiffness of joint	0.141476	0.0656561	0.21729	0.000254839	0.0386805	3.65756
Disease Diagnosis	Stomatitis and mucositis (ulcerative)	0.0732687	-0.0102443	0.156772	0.0854953	0.0426038	1.71977
Disease Diagnosis	Strabismus (not specified as paralytic)	0.0874981	0.0242891	0.150702	0.00665836	0.0322471	2.71337
Disease Diagnosis	Strabismus and other disorders of binocular eye movements	-0.0360981	-0.249269	0.17705	0.739952	0.108749	-0.331939
Disease Diagnosis	Streptococcus infection	0.0408993	0.00112023	0.0806771	0.0438841	0.0202948	2.01526
Disease Diagnosis	Stress fracture	0.119893	-0.118356	0.358196	0.324055	0.121583	0.986098
Disease Diagnosis	Stricture and stenosis of esophagus	0.0072115	-0.0311949	0.0456166	0.712854	0.0195944	0.368038
Disease Diagnosis	Stricture of artery	0.197206	0.13778	0.256635	7.81782e-11	0.0303212	6.5039
Disease Diagnosis	Stricture/obstruction of ureter	0.0385127	-0.0162697	0.0932924	0.168204	0.0279489	1.37797
Disease Diagnosis	Subarachnoid hemorrhage	0.0450853	-0.0205552	0.110722	0.178224	0.0334882	1.34631
Disease Diagnosis	Subdural hemorrhage	-0.0421471	-0.135145	0.0508439	0.374376	0.0474444	-0.888348
Disease Diagnosis	Subjective visual disturbances	0.141957	0.0786035	0.205307	1.12395e-05	0.0323215	4.39204
Disease Diagnosis	Substance addiction and disorders	0.310784	0.212905	0.408655	4.85902e-10	0.0499338	6.22393
Disease Diagnosis	Suicidal ideation or attempt	-0.0175274	-0.479066	0.444496	0.940684	0.235726	-0.074355
Disease Diagnosis	Suicide or self-inflicted injury	0.173548	0.121038	0.226056	9.28695e-11	0.0267899	6.47812
Disease Diagnosis	Superficial cellulitis and abscess	0.129995	0.0529473	0.207036	0.000942957	0.0393067	3.3072
Disease Diagnosis	Suppurative and unspecified otitis media	0.1234	0.0530787	0.193717	0.000582883	0.0358761	3.43962
Disease Diagnosis	Supraventricular premature beats	0.0037386	-0.125429	0.132902	0.954758	0.0658998	0.0567316
Disease Diagnosis	Swelling, mass, or lump in head and neck [Space-occupying lesion, intracranial NOS]	0.0679068	0.00780529	0.128004	0.0267808	0.0306617	2.21471
Disease Diagnosis	Symbolic dysfunction	-0.124215	-0.451605	0.203049	0.456986	0.166972	-0.743929
Disease Diagnosis	Symptomatic menopause	0.0972245	-0.0545887	0.248979	0.209318	0.0774257	1.25571
Disease Diagnosis	Symptoms affecting skin	0.0826332	-0.0138201	0.179075	0.0931055	0.0492048	1.67937
Disease Diagnosis	Symptoms and disorders of the joints	0.108717	0.0535153	0.163914	0.000113265	0.028162	3.86041
Disease Diagnosis	Symptoms involving cardiovascular system	0.140663	0.0291742	0.25214	0.0133995	0.0568761	2.47315
Disease Diagnosis	Symptoms involving digestive system	0.0681835	0.0532931	0.0830753	2.85074e-19	0.00759786	8.97403
Disease Diagnosis	Symptoms involving female genital tract	0.174196	-0.302187	0.650109	0.473415	0.242813	0.717408
Disease Diagnosis	Symptoms involving head and neck	0.0882859	0.0426452	0.133925	0.000149796	0.0232855	3.79146
Disease Diagnosis	Symptoms involving nervous and musculoskeletal systems	0.112169	0.0740413	0.150297	8.11523e-09	0.0194532	5.76609
Disease Diagnosis	Symptoms involving respiratory system and other chest symptoms	-0.000789964	-0.104563	0.102966	0.988095	0.0529369	-0.0149228
Disease Diagnosis	Symptoms of the muscles	0.083396	0.019172	0.147617	0.0109241	0.0327657	2.54522
Disease Diagnosis	Syncope and collapse	0.0673079	0.0490986	0.0855187	4.33957e-13	0.00929123	7.24424
Disease Diagnosis	Synoviopathy	0.142667	0.0463256	0.238995	0.00370062	0.049147	2.90286
Disease Diagnosis	Synovitis and tenosynovitis	0.121089	0.0866755	0.155503	5.32864e-12	0.0175583	6.89637
Disease Diagnosis	Systemic lupus erythematosus	0.112863	0.0156503	0.210062	0.0228657	0.0495912	2.27587
Disease Diagnosis	Systemic sclerosis	0.168261	0.0318206	0.30467	0.0156347	0.0695961	2.41769
Disease Diagnosis	Tachycardia NOS	0.062405	0.0299869	0.0948237	0.000161295	0.0165401	3.77294
Disease Diagnosis	Takayasu's disease	-0.402755	-0.969632	0.16426	0.163633	0.289294	-1.3922
Disease Diagnosis	Temporomandibular joint disorder, unspecified	0.0723867	-0.0448296	0.189572	0.226059	0.0597884	1.21072
Disease Diagnosis	Tension headache	0.129177	0.0319815	0.226361	0.00918651	0.0495836	2.60525
Disease Diagnosis	Testicular dysfunction	0.127196	-0.398358	0.65266	0.635209	0.268094	0.474446
Disease Diagnosis	Testicular hypofunction	0.095344	-0.0366516	0.227307	0.156799	0.067328	1.41611
Disease Diagnosis	Throat pain	0.0797338	-0.0208408	0.180301	0.120183	0.0513099	1.55396
Disease Diagnosis	Thromboangiitis obliterans	0.637077	0.0859621	1.18882	0.0235335	0.281501	2.26314
Disease Diagnosis	Thrombocytopenia	0.034379	-0.00817433	0.0769317	0.113311	0.0217106	1.58352
Disease Diagnosis	Thrombotic microangiopathy	-0.0986592	-0.501065	0.303638	0.630824	0.205254	-0.480669
Disease Diagnosis	Thyroid cancer	0.0378871	-0.0580045	0.133764	0.438665	0.0489167	0.774523
Disease Diagnosis	Thyroiditis	-0.0292848	-0.251758	0.193136	0.796374	0.11348	-0.258061
Disease Diagnosis	Thyroiditis, acute and subacute	0.116319	-0.389967	0.623388	0.652732	0.258708	0.449616
Disease Diagnosis	Thyrotoxicosis with or without goiter	0.0918901	0.0472121	0.136568	5.54983e-05	0.022795	4.03116
Disease Diagnosis	Tics and choreas	0.0834114	-0.209279	0.37596	0.576382	0.14926	0.558834
Disease Diagnosis	Tics and stuttering	0.280924	-0.0510796	0.612522	0.0970346	0.169182	1.66048
Disease Diagnosis	Tinnitus	0.146919	0.0834202	0.210417	5.7637e-06	0.0323967	4.53501
Disease Diagnosis	Tobacco use disorder	0.218011	0.203854	0.232173	4.57564e-200	0.00722581	30.1712
Disease Diagnosis	Tooth complications likely association with other diseases	-0.240371	-0.593555	0.112485	0.182026	0.180029	-1.33518
Disease Diagnosis	Torsion dystonia	0.00923977	-0.0921457	0.11061	0.858224	0.0517193	0.178652
Disease Diagnosis	Torticollis	0.134028	-0.0200243	0.288052	0.088112	0.0785833	1.70556
Disease Diagnosis	Toxic effect of (non-ethyl) alcohol and petroleum and other solvents	0.260181	0.0997266	0.420557	0.00147817	0.0818246	3.17974
Disease Diagnosis	Toxic effect of carbon monoxide	0.168475	-0.134198	0.47076	0.274992	0.154227	1.09238
Disease Diagnosis	Toxic effect of corrosive aromatics, acids, and caustic alkalis	0.0449619	-0.332896	0.422579	0.815536	0.192662	0.233372
Disease Diagnosis	Toxic effect of noxious substances eaten as food	-0.127737	-0.487716	0.231844	0.486515	0.18346	-0.696265
Disease Diagnosis	Toxic effect of other gases, fumes, or vapors	0.17377	-0.0368371	0.384277	0.105754	0.107401	1.61795
Disease Diagnosis	Toxic effect of other metals	-0.24541	-0.545422	0.0545271	0.108829	0.153029	-1.60368
Disease Diagnosis	Toxic effect of other substances, chiefly nonmedicinal as to source	0.0635234	-0.176606	0.303558	0.604029	0.122467	0.518699
Disease Diagnosis	Toxic effect of venom	0.0382764	-0.126621	0.203135	0.649064	0.0841113	0.455068
Disease Diagnosis	Toxic erythema	0.00404588	-0.157529	0.165593	0.96085	0.0824218	0.0490875
Disease Diagnosis	Toxic gastroenteritis and colitis	0.0587323	-0.0279503	0.145407	0.184162	0.0442217	1.32813
Disease Diagnosis	Toxic multinodular goiter	0.0442313	-0.13145	0.219884	0.621656	0.0896186	0.493551
Disease Diagnosis	Transient cerebral ischemia	0.106517	0.0685077	0.144529	3.96357e-08	0.0193938	5.49233
Disease Diagnosis	Transient mental disorders due to conditions classified elsewhere	-0.110544	-0.278998	0.057834	0.198279	0.085907	-1.28678
Disease Diagnosis	Traumatic amputation	0.0480539	-0.0427593	0.138848	0.299627	0.0463233	1.03736
Disease Diagnosis	Traumatic and surgical subcutaneous emphysema	0.0789081	-0.0799092	0.237652	0.330042	0.0809917	0.974274
Disease Diagnosis	Traumatic arthropathy	0.0960821	0.017179	0.174977	0.0169948	0.0402527	2.38697
Disease Diagnosis	Traumatic cataract	0.107278	-0.0941714	0.308649	0.296491	0.102741	1.04416
Disease Diagnosis	Trigeminal nerve disorders [CN5]	0.121273	0.0448308	0.197709	0.00187365	0.0389981	3.10971
Disease Diagnosis	Tuberculosis	0.26405	0.112094	0.415968	0.000658751	0.0775089	3.40671
Disease Diagnosis	Tympanosclerosis and middle ear disease related to otitis media	0.036582	-0.0964258	0.169565	0.589809	0.0678484	0.539173
Disease Diagnosis	Type 1 diabetes	0.132872	0.0955471	0.170198	3.01236e-12	0.0190439	6.97715
Disease Diagnosis	Type 1 diabetes with ketoacidosis	0.0611347	-0.0568596	0.179097	0.309807	0.0601849	1.01578
Disease Diagnosis	Type 1 diabetes with neurological manifestations	0.0683007	-0.075025	0.211604	0.350248	0.0731139	0.934168
Disease Diagnosis	Type 1 diabetes with renal manifestations	0.130772	-0.0859212	0.347341	0.236742	0.110495	1.18351
Disease Diagnosis	Type 2 diabetes	0.168458	0.155043	0.181877	1.03184e-133	0.00684672	24.6042
Disease Diagnosis	Type 2 diabetes with ketoacidosis	0.0982944	-0.0336015	0.230171	0.144079	0.0672839	1.46089
Disease Diagnosis	Type 2 diabetes with neurological manifestations	0.220874	0.151241	0.290505	5.06218e-10	0.035526	6.21725
Disease Diagnosis	Type 2 diabetes with ophthalmic manifestations	0.157994	0.116141	0.19985	1.37598e-13	0.021355	7.39846
Disease Diagnosis	Type 2 diabetes with renal manifestations	0.273355	0.161518	0.385177	1.65895e-06	0.0570523	4.7913
Disease Diagnosis	Ulcer of esophagus	0.0982568	0.0708173	0.125698	2.24787e-12	0.0140008	7.01797
Disease Diagnosis	Ulceration of intestine	0.109086	0.0472402	0.170927	0.000545348	0.0315519	3.45734
Disease Diagnosis	Ulceration of the lower GI tract	0.0615714	-0.0227661	0.145902	0.152442	0.0430259	1.43103
Disease Diagnosis	Ulcerative colitis	0.0485583	0.0133284	0.0837873	0.00690112	0.017974	2.70158
Disease Diagnosis	Ulcerative colitis (chronic)	0.0442178	-0.0286947	0.11712	0.234556	0.0371952	1.1888
Disease Diagnosis	Umbilical hernia	0.10547	0.075745	0.135197	3.54054e-12	0.0151668	6.95401
Disease Diagnosis	Unspecified diffuse connective tissue disease	0.121665	0.0856625	0.157669	3.49726e-11	0.0183693	6.62326
Disease Diagnosis	Unspecified disorder of lipoid metabolism	0.0591127	-0.0252808	0.143504	0.169796	0.0430567	1.3729
Disease Diagnosis	Unspecified erythematous condition	0.0508694	-0.0217385	0.123472	0.169687	0.0370423	1.37328
Disease Diagnosis	Unspecified monoarthritis	-0.0486111	-0.261967	0.164673	0.655141	0.108819	-0.446717
Disease Diagnosis	Unspecified osteomyelitis	0.0844991	0.00741296	0.16158	0.0316673	0.039327	2.14863
Disease Diagnosis	Unstable angina (intermediate coronary syndrome)	0.148927	0.120532	0.177327	8.70883e-25	0.0144895	10.2783
Disease Diagnosis	Upper gastrointestinal congenital anomalies	0.116782	-0.236134	0.46946	0.516506	0.179938	0.649012
Disease Diagnosis	Urethral discharge	0.089768	-0.194529	0.373933	0.535893	0.144982	0.619167
Disease Diagnosis	Urethral stricture (not specified as infectious)	0.0683441	0.0357707	0.100918	3.91358e-05	0.0166196	4.11227
Disease Diagnosis	Urethral syndrome	-0.102408	-0.433892	0.228952	0.544804	0.169062	-0.605746
Disease Diagnosis	Urethritis and urethral syndrome	0.0117831	-0.17166	0.195207	0.899811	0.0935837	0.12591
Disease Diagnosis	Urinary calculus	0.0937081	0.00951159	0.177893	0.0291293	0.0429512	2.18173
Disease Diagnosis	Urinary complications NEC	-0.00013099	-0.191252	0.190939	0.998928	0.0974846	-0.0013437
Disease Diagnosis	Urinary incontinence	0.132146	0.11208	0.152216	4.13423e-38	0.0102395	12.9056
Disease Diagnosis	Urinary obstruction	0.0728893	-0.0622685	0.208031	0.290489	0.0689497	1.05714
Disease Diagnosis	Urinary tract infection	0.0864474	0.0709389	0.101958	8.80121e-28	0.00791362	10.9239
Disease Diagnosis	Urticaria	0.12074	0.0485447	0.192932	0.00104566	0.0368325	3.27809
Disease Diagnosis	Uterine leiomyoma	0.0312793	0.0102755	0.0522839	0.00351249	0.0107166	2.91877
Disease Diagnosis	Uterine/Uterovaginal prolapse	0.0339243	0.00688177	0.0609677	0.0139423	0.0137977	2.45869
Disease Diagnosis	Uveitis, noninfectious or NOS	0.0487276	-0.0356367	0.133088	0.257597	0.0430408	1.13213
Disease Diagnosis	Vaginal enterocele, congenital or acquired	0.108492	0.0333619	0.183624	0.0046503	0.0383322	2.83032
Disease Diagnosis	Vaginitis and vulvovaginitis	0.099687	0.00194212	0.197421	0.0456056	0.0498643	1.99917
Disease Diagnosis	Valvular heart disease/ heart chambers	0.0304553	-0.0701285	0.131029	0.552861	0.0513132	0.593518
Disease Diagnosis	Varicella infection	0.172507	-0.119022	0.463636	0.245807	0.148536	1.16138
Disease Diagnosis	Varicose veins	0.107372	0.0254413	0.189292	0.0102066	0.0417959	2.56896
Disease Diagnosis	Varicose veins of lower extremity	0.0464807	0.0265537	0.0664084	4.83774e-06	0.0101672	4.57163
Disease Diagnosis	Varicose veins of lower extremity, symptomtic	0.0403264	-0.0197537	0.100404	0.188316	0.030652	1.31562
Disease Diagnosis	Vascular dementia	0.0569409	-0.0111201	0.125007	0.101068	0.0347275	1.63965
Disease Diagnosis	Vascular disorders of kidney/hypertrophy	0.145492	-0.0145239	0.305486	0.0747209	0.0816296	1.78235
Disease Diagnosis	Vascular disorders of skin	0.0197743	-0.138128	0.177626	0.806057	0.0805365	0.245532
Disease Diagnosis	Vascular hamartomas and non-neoplastic nevi	0.113015	-0.176268	0.402126	0.443738	0.147505	0.766176
Disease Diagnosis	Vascular insufficiency of intestine	0.166749	0.0809761	0.252521	0.000138763	0.0437608	3.81048
Disease Diagnosis	Venous/cerebrovascular complications embolism in pregnancy and the puerperium	-0.0369066	-0.192674	0.11891	0.642417	0.0794985	-0.464243
Disease Diagnosis	Ventral hernia	0.128398	0.0937993	0.162998	3.49573e-13	0.0176529	7.27346
Disease Diagnosis	Ventricular fibrillation and flutter	0.0477056	-0.0386946	0.134101	0.279155	0.0440794	1.08227
Disease Diagnosis	Vertiginous syndromes and other disorders of vestibular system	0.152928	-0.0406668	0.346452	0.121498	0.0987368	1.54884
Disease Diagnosis	Vesicoureteral reflux	-0.308727	-0.63276	0.0150459	0.0617307	0.16519	-1.86892
Disease Diagnosis	Villonodular synovitis	0.103718	-0.165894	0.373152	0.45072	0.137467	0.754494
Disease Diagnosis	Viral Enteritis	0.0980529	0.0427163	0.153388	0.000514369	0.0282322	3.47309
Disease Diagnosis	Viral hepatitis	0.00441198	-0.127469	0.136276	0.947717	0.0672776	0.0655787
Disease Diagnosis	Viral hepatitis A	-0.187219	-0.408226	0.033741	0.0968102	0.112735	-1.6607
Disease Diagnosis	Viral hepatitis B	0.160536	0.00639288	0.314675	0.0412244	0.0786425	2.04134
Disease Diagnosis	Viral hepatitis C	0.200778	0.0706916	0.330843	0.00248277	0.0663595	3.02562
Disease Diagnosis	Viral infection	0.119279	0.0848306	0.153729	1.1489e-11	0.0175763	6.78638
Disease Diagnosis	Viral pneumonia	0.189893	0.118241	0.261541	2.05238e-07	0.0365552	5.19468
Disease Diagnosis	Viral warts & HPV	0.0718607	0.0104229	0.133294	0.0218647	0.0313433	2.2927
Disease Diagnosis	Visual disturbances	0.101003	0.0506153	0.151389	8.53484e-05	0.0257074	3.92895
Disease Diagnosis	Visual field defects	-0.0180038	-0.0957219	0.0597086	0.64978	0.0396492	-0.454078
Disease Diagnosis	Vitamin B-complex deficiencies	0.174516	0.128584	0.220451	9.57202e-14	0.0234359	7.44653
Disease Diagnosis	Vitamin C deficiencies	-0.277887	-0.868903	0.311731	0.356082	0.300826	-0.923747
Disease Diagnosis	Vitamin D deficiency	0.0901469	0.0500732	0.130221	1.03851e-05	0.0204459	4.40904
Disease Diagnosis	Vitamin deficiency	0.329396	-0.013056	0.671839	0.0593687	0.174716	1.88533
Disease Diagnosis	Vitiligo	0.172397	-0.0165838	0.361283	0.0737123	0.0963705	1.78889
Disease Diagnosis	Voice disturbance	0.125491	0.066322	0.18466	3.22612e-05	0.0301881	4.15698
Disease Diagnosis	Von willebrand's disease	-0.0188753	-0.209751	0.171945	0.846298	0.0973572	-0.193877
Disease Diagnosis	Wegener's granulomatosis	0.112513	-0.0244143	0.249418	0.107256	0.0698496	1.61079
Disease Diagnosis	Wheezing	0.175738	0.0736096	0.27785	0.000743853	0.0520981	3.37322
Health and Medical History	Abdominal discomfort/pain for 6 months or longer	0.0251934	0.00968291	0.0407069	0.00145606	0.00791504	3.18298
Health and Medical History	Adopted father still alive	-0.0563636	-0.170173	0.0572021	0.330925	0.0579417	-0.972765
Health and Medical History	Adopted mother still alive	-0.0563068	-0.149379	0.0365872	0.235095	0.0473949	-1.18804
Health and Medical History	Age angina diagnosed	-0.0291631	-0.0465562	-0.01177	0.00101737	0.00887403	-3.28634
Health and Medical History	Age asthma diagnosed	0.0340738	0.0242324	0.0439152	1.17e-11	0.00502112	6.7861
Health and Medical History	Age cataract diagnosed	-0.00581317	-0.026767	0.0151406	0.586542	0.0106907	-0.543759
Health and Medical History	Age deep-vein thrombosis (DVT, blood clot in leg) diagnosed	-0.00356681	-0.0256233	0.0184897	0.751245	0.0112533	-0.316957
Health and Medical History	Age diabetes diagnosed	0.00898737	-0.00366405	0.0216388	0.16381	0.00645481	1.39235
Health and Medical History	Age emphysema/chronic bronchitis diagnosed	0.00321692	-0.0237973	0.0302312	0.815413	0.0137828	0.233401
Health and Medical History	Age glaucoma diagnosed	-0.0217446	-0.0624684	0.0189793	0.295117	0.0207775	-1.04655
Health and Medical History	Age hay fever, rhinitis or eczema diagnosed	0.0187339	0.0114523	0.0260154	4.60291e-07	0.00371508	5.04267
Health and Medical History	Age heart attack diagnosed	-0.0329702	-0.0527558	-0.0131847	0.00109357	0.0100947	-3.2661
Health and Medical History	Age high blood pressure diagnosed	0.00275826	-0.00284137	0.00835789	0.334322	0.00285696	0.965454
Health and Medical History	Age macular degeneration diagnosed	-0.0263621	-0.0739046	0.0211803	0.276714	0.0242563	-1.08681
Health and Medical History	Age other serious eye condition diagnosed	0.000182705	-0.0448698	0.0452352	0.993654	0.022986	0.00794855
Health and Medical History	Age pulmonary embolism (blood clot in lung) diagnosed	-0.018817	-0.0513696	0.0137356	0.257119	0.0166085	-1.13297
Health and Medical History	Age started wearing glasses or contact lenses	0.0171231	0.0135292	0.020717	9.85743e-21	0.00183362	9.33842
Health and Medical History	Age stroke diagnosed	-0.00609467	-0.0269765	0.0147871	0.56722	0.010654	-0.572055
Health and Medical History	Age when diabetes-related eye disease diagnosed	-0.00374132	-0.0594752	0.0519926	0.895209	0.0284357	-0.131571
Health and Medical History	Average number of times bowels opened per day	0.0301704	0.0183654	0.0419755	5.47241e-07	0.00602297	5.00923
Health and Medical History	Back pain for 3+ months	0.0877193	0.0729285	0.102518	3.23087e-31	0.00755053	11.6176
Health and Medical History	Blood clot, DVT, bronchitis, emphysema, asthma, rhinitis, eczema, allergy diagnosed by doctor: Asthma	0.0754984	0.0648008	0.0861976	1.63143e-43	0.00545879	13.8306
Health and Medical History	Blood clot, DVT, bronchitis, emphysema, asthma, rhinitis, eczema, allergy diagnosed by doctor: Blood clot in the leg (DVT)	0.0859206	0.0617469	0.110096	3.25896e-12	0.0123344	6.96593
Health and Medical History	Blood clot, DVT, bronchitis, emphysema, asthma, rhinitis, eczema, allergy diagnosed by doctor: Blood clot in the lung	0.115499	0.0778955	0.153104	1.74496e-09	0.0191862	6.01992
Health and Medical History	Blood clot, DVT, bronchitis, emphysema, asthma, rhinitis, eczema, allergy diagnosed by doctor: Emphysema/chronic bronchitis	0.229468	0.202109	0.256832	1.02719e-60	0.0139612	16.436
Health and Medical History	Blood clot, DVT, bronchitis, emphysema, asthma, rhinitis, eczema, allergy diagnosed by doctor: Hayfever, allergic rhinitis or eczema	-0.0223735	-0.0305122	-0.0142354	7.11519e-08	0.00415208	-5.38851
Health and Medical History	Bloody diarrhoea when IBS symptoms first began	0.115094	0.0417348	0.188565	0.00211847	0.0374853	3.07037
Health and Medical History	Born by caesarian section	-0.0203634	-0.056805	0.0160759	0.273385	0.0185915	-1.09531
Health and Medical History	Cancer diagnosed by doctor	0.0162623	0.00343267	0.0290923	0.0129747	0.00654592	2.48435
Health and Medical History	Chest pain due to walking ceases when standing still	-0.094839	-0.133133	-0.0565821	1.19364e-06	0.0195188	-4.85885
Health and Medical History	Chest pain or discomfort	0.0994279	0.0899026	0.108956	5.28811e-93	0.00486103	20.4541
Health and Medical History	Chest pain or discomfort walking normally	0.185945	0.162173	0.209744	5.41217e-53	0.0121427	15.3133
Health and Medical History	Chest pain or discomfort when walking uphill or hurrying	0.097394	0.0746896	0.120116	4.29603e-17	0.0115929	8.40119
Health and Medical History	Cochlear implant	0.167397	-0.0323435	0.367296	0.100593	0.10199	1.64131
Health and Medical History	Currently (in last 3 months) suffer from abdominal pain	0.059968	0.0472765	0.0726635	2.05276e-20	0.00647726	9.25825
Health and Medical History	Currently suffer from abdominal distension	0.0667712	0.0529666	0.0805803	2.57633e-21	0.00704549	9.47715
Health and Medical History	Degree bothered by back pain in the past 3 months	0.0817792	0.0710498	0.0925086	2.03426e-50	0.00547417	14.9391
Health and Medical History	Degree bothered by chest pain in the last 3 months	0.0850834	0.0685381	0.101629	6.97922e-24	0.0084415	10.0792
Health and Medical History	Degree bothered by dizziness in the last 3 months	0.0623078	0.0495816	0.075034	8.444e-22	0.00649297	9.5962
Health and Medical History	Degree bothered by fainting spells in the last 3 months	0.0555762	0.0226093	0.0885432	0.000952743	0.0168199	3.3042
Health and Medical History	Degree bothered by feeling heart pound/race in the last 3 months	0.0549838	0.0426475	0.0673202	2.44865e-18	0.00629406	8.73583
Health and Medical History	Degree bothered by feeling tired all the time in the last 3 months	0.0865316	0.0757738	0.0972894	6.10929e-56	0.00548867	15.7655
Health and Medical History	Degree bothered by headaches in the last 3 months	0.0461612	0.0344137	0.0579087	1.35258e-14	0.00599363	7.70172
Health and Medical History	Degree bothered by menstrual cramps or other problems with period in the last 3 months	0.0107211	-0.0341745	0.0556166	0.639755	0.0229059	0.468048
Health and Medical History	Degree bothered by nausea in the last 3 months	0.0629662	0.046906	0.0790265	1.54817e-14	0.008194	7.68444
Health and Medical History	Degree bothered by pain in arms/legs/joints in the past 3 months	0.102725	0.0919877	0.113462	2.40469e-78	0.00547804	18.7521
Health and Medical History	Degree bothered by pain/problems during intercourse in the last 3 months	0.00268959	-0.0154359	0.0208151	0.771176	0.00924772	0.290838
Health and Medical History	Degree bothered by shortness of breath in the last 3 months	0.0950423	0.0828414	0.107243	1.40022e-52	0.00622497	15.2679
Health and Medical History	Degree bothered by trouble sleeping in the last 3 months	0.0499707	0.0392084	0.060733	9.12182e-20	0.00549097	9.10051
Health and Medical History	Degree bothered by urinary frequency/bladder irritability in the last 3 months	0.0283731	0.017364	0.0393822	4.39228e-07	0.00561688	5.0514
Health and Medical History	Degree to which abdominal pain/discomfort/altered bowel habits affect/interfere with life in general	0.0556305	0.045119	0.066142	3.37021e-25	0.00536299	10.373
Health and Medical History	Diabetes diagnosed by doctor	0.149113	0.132932	0.165297	6.55682e-73	0.00825737	18.0581
Health and Medical History	Diagnosed with coeliac disease or gluten sensitivity	0.0882184	0.0465951	0.129848	3.27035e-05	0.0212395	4.15351
Health and Medical History	Diarrhoea when IBS symptoms first began	0.0981779	0.0653319	0.131076	4.79327e-09	0.0167847	5.84925
Health and Medical History	Discomfort/pain occurring only during menstrual bleed	0.00340884	-0.073925	0.0807556	0.931147	0.0394626	0.0863815
Health and Medical History	Ever been offered/sought treatment for anxiety	0.0388179	0.0251316	0.0525067	2.72096e-08	0.00698408	5.55805
Health and Medical History	Ever been offered/sought treatment for depression	0.0738115	0.0604334	0.0871944	3.02216e-27	0.00682801	10.8101
Health and Medical History	Ever diagnosed with IBS	0.0548101	0.0373513	0.0722727	7.62823e-10	0.00890952	6.15185
Health and Medical History	Ever had bowel cancer screening	0.0203424	0.0124353	0.0282501	4.60221e-07	0.00403451	5.0421
Health and Medical History	Ever had prostate specific antigen (PSA) test	-0.0248893	-0.036849	-0.0129311	4.51953e-05	0.00610111	-4.07947
Health and Medical History	Eye problems/disorders: Cataract	0.0285311	0.00759503	0.0494699	0.00756599	0.010683	2.67069
Health and Medical History	Eye problems/disorders: Diabetes related eye disease	0.15636	0.112504	0.200228	2.80828e-12	0.0223817	6.98604
Health and Medical History	Eye problems/disorders: Glaucoma	-0.0323363	-0.062124	-0.00255184	0.0333509	0.0151961	-2.12793
Health and Medical History	Eye problems/disorders: Injury or trauma resulting in loss of vision	0.104384	0.0596452	0.149127	4.81313e-06	0.0228283	4.57255
Health and Medical History	Eye problems/disorders: Macular degeneration	0.0458388	0.00598832	0.0856938	0.0241715	0.0203342	2.25427
Health and Medical History	Eye problems/disorders: Other serious eye condition	-0.00576683	-0.0320284	0.0204933	0.666882	0.013398	-0.430424
Health and Medical History	Facial pains for 3+ months	0.0674516	0.0158923	0.119099	0.0103976	0.0263507	2.55976
Health and Medical History	Falls in the last year	0.0748507	0.0662262	0.0834752	7.31185e-65	0.00440025	17.0105
Health and Medical History	Family history of IBS	0.0444333	0.0278192	0.0610509	1.59423e-07	0.00847838	5.24078
Health and Medical History	Father still alive	-0.0133995	-0.0230735	-0.00372607	0.0066303	0.00493544	-2.71496
Health and Medical History	Father's age	-0.0421512	-0.0467213	-0.0375812	6.79111e-73	0.00233165	-18.0778
Health and Medical History	Father's age at death	-0.0289074	-0.0328338	-0.0249811	3.49664e-47	0.00200324	-14.4304
Health and Medical History	Fever when IBS symptoms first began	0.086881	0.0220166	0.1518	0.00868145	0.033122	2.62306
Health and Medical History	Fracture resulting from simple fall	-0.0237206	-0.0476056	0.000158403	0.0515606	0.0121832	-1.947
Health and Medical History	Fractured bone site(s): Ankle	0.0802456	0.0508997	0.109592	8.34796e-08	0.0149727	5.35945
Health and Medical History	Fractured bone site(s): Arm	0.0313572	-0.00326679	0.0659803	0.0758785	0.0176648	1.77512
Health and Medical History	Fractured bone site(s): Hip	0.060276	-0.0218632	0.142408	0.150326	0.0419041	1.43843
Health and Medical History	Fractured bone site(s): Leg	0.0561012	0.0130252	0.0991756	0.0106901	0.0219767	2.55276
Health and Medical History	Fractured bone site(s): Other bones	0.0789841	0.0635013	0.0944684	1.54219e-23	0.00790016	9.99779
Health and Medical History	Fractured bone site(s): Spine	0.0998771	0.0264546	0.173293	0.00766971	0.0374571	2.66644
Health and Medical History	Fractured bone site(s): Wrist	0.0247121	-8.33545e-05	0.0495075	0.0507744	0.0126507	1.95341
Health and Medical History	Fractured/broken bones in last 5 years	0.0613249	0.0496514	0.0729996	7.35589e-25	0.0059565	10.2955
Health and Medical History	Frequency of discomfort/pain getting better or stopping after a bowel movement	-0.0141218	-0.0278118	-0.000431828	0.0431985	0.00698469	-2.02182
Health and Medical History	Frequency of discomfort/pain in abdomen in last 3 months	0.0361721	0.0257432	0.0466011	1.06457e-11	0.00532088	6.79815
Health and Medical History	Frequency of hard/lumpy stools in the last 3 months	0.0245395	0.0137427	0.0353363	8.40514e-06	0.00550857	4.45479
Health and Medical History	Frequency of harder stools when abdominal discomfort/pain started	0.0290953	0.0143248	0.0438658	0.000113101	0.00753598	3.86085
Health and Medical History	Frequency of loose/mushy/watery stools in the last 3 months	0.0198716	0.00924587	0.0304974	0.000246994	0.00542131	3.66547
Health and Medical History	General pain for 3+ months	0.128899	0.0528027	0.20524	0.000915219	0.0389495	3.30937
Health and Medical History	Gestational diabetes only	-0.00961607	-0.0984624	0.079189	0.831921	0.0453087	-0.212235
Health and Medical History	Greatest number of times bowels opened per day	-0.00885759	-0.0195299	0.00181468	0.103797	0.00544504	-1.62673
Health and Medical History	Had major operations	0.0467151	0.0360797	0.0573529	7.43203e-18	0.00542747	8.60716
Health and Medical History	Had other major operations	0.0644458	0.0544035	0.0744909	2.85146e-36	0.00512506	12.5746
Health and Medical History	Headaches for 3+ months	0.023064	0.00742168	0.0387089	0.00385609	0.00798208	2.88948
Health and Medical History	Hearing aid user	0.0511008	0.0307961	0.0714081	8.121e-07	0.0103609	4.93209
Health and Medical History	Hearing difficulty/problems with background noise	0.0361339	0.0289155	0.0433531	1.01319e-22	0.00368329	9.81023
Health and Medical History	Hip pain for 3+ months	0.0592629	0.0343518	0.0841878	3.13861e-06	0.0127168	4.6602
Health and Medical History	Illnesses of adopted father	0.0333692	-0.0620663	0.128855	0.493072	0.048717	0.68496
Health and Medical History	Illnesses of adopted father: Alzheimer's disease/dementia	0.00420486	-0.182471	0.191723	0.964847	0.0956723	0.0439506
Health and Medical History	Illnesses of adopted father: Bowel cancer	-0.0550428	-0.224333	0.114612	0.52418	0.0865585	-0.635903
Health and Medical History	Illnesses of adopted father: Chronic bronchitis/emphysema	0.0361544	-0.0769609	0.149541	0.531319	0.0578504	0.624963
Health and Medical History	Illnesses of adopted father: Diabetes	-0.161358	-0.323016	-0.000119644	0.0499651	0.0822646	-1.96145
Health and Medical History	Illnesses of adopted father: Heart disease	-0.00962629	-0.0991617	0.0799372	0.833057	0.0456956	-0.210661
Health and Medical History	Illnesses of adopted father: High blood pressure	-0.00336149	-0.107899	0.101237	0.949738	0.0533668	-0.0629884
Health and Medical History	Illnesses of adopted father: Lung cancer	-0.0573805	-0.192218	0.077462	0.404027	0.0687972	-0.834053
Health and Medical History	Illnesses of adopted father: Parkinson's disease	-0.0873359	-0.329569	0.155572	0.480098	0.123933	-0.704704
Health and Medical History	Illnesses of adopted father: Prostate cancer	0.00579953	-0.149879	0.161857	0.941837	0.0796214	0.0728389
Health and Medical History	Illnesses of adopted father: Severe depression	0.0263102	-0.200029	0.254044	0.820239	0.116191	0.226439
Health and Medical History	Illnesses of adopted father: Stroke	-0.00437382	-0.116706	0.108097	0.939179	0.0573828	-0.0762218
Health and Medical History	Illnesses of adopted mother	-0.0409557	-0.133313	0.0511492	0.383926	0.0469923	-0.871541
Health and Medical History	Illnesses of adopted mother: Alzheimer's disease/dementia	-0.0149694	-0.151902	0.122334	0.830492	0.070053	-0.213687
Health and Medical History	Illnesses of adopted mother: Bowel cancer	0.135523	-0.0323242	0.304689	0.114792	0.0863093	1.5702
Health and Medical History	Illnesses of adopted mother: Breast cancer	-0.0424942	-0.17251	0.0878005	0.52205	0.0664769	-0.639233
Health and Medical History	Illnesses of adopted mother: Chronic bronchitis/emphysema	0.0185956	-0.130718	0.168526	0.807455	0.0764952	0.243095
Health and Medical History	Illnesses of adopted mother: Diabetes	-0.0126733	-0.148522	0.12368	0.855118	0.069568	-0.182172
Health and Medical History	Illnesses of adopted mother: Heart disease	0.0557589	-0.0389453	0.150794	0.24915	0.0484874	1.14997
Health and Medical History	Illnesses of adopted mother: High blood pressure	-0.0101318	-0.102426	0.0822598	0.829662	0.0471386	-0.214937
Health and Medical History	Illnesses of adopted mother: Lung cancer	0.0982178	-0.0847476	0.282288	0.293944	0.0939131	1.04584
Health and Medical History	Illnesses of adopted mother: Parkinson's disease	-0.300625	-0.63315	0.0325815	0.076209	0.170003	-1.76835
Health and Medical History	Illnesses of adopted mother: Severe depression	0.0796595	-0.0704281	0.230659	0.299432	0.0770408	1.03399
Health and Medical History	Illnesses of adopted mother: Stroke	0.0375297	-0.0736101	0.14903	0.508581	0.0568877	0.659715
Health and Medical History	Illnesses of adopted siblings	-0.0471232	-0.189625	0.0949253	0.515914	0.0724737	-0.650211
Health and Medical History	Illnesses of adopted siblings: Alzheimer's disease/dementia	-0.0553575	-0.567487	0.458394	0.831526	0.262118	-0.211193
Health and Medical History	Illnesses of adopted siblings: Bowel cancer	0.139354	-0.250888	0.535152	0.485934	0.201938	0.690083
Health and Medical History	Illnesses of adopted siblings: Breast cancer	0.0970603	-0.16713	0.362906	0.472259	0.135635	0.715597
Health and Medical History	Illnesses of adopted siblings: Chronic bronchitis/emphysema	0.142386	-0.12733	0.413323	0.301205	0.138233	1.03005
Health and Medical History	Illnesses of adopted siblings: Diabetes	0.194647	-0.00826331	0.399818	0.06125	0.104679	1.85947
Health and Medical History	Illnesses of adopted siblings: Heart disease	0.13266	-0.0313282	0.297817	0.113803	0.0842641	1.57433
Health and Medical History	Illnesses of adopted siblings: High blood pressure	0.0327959	-0.103674	0.169574	0.637762	0.0697848	0.469958
Health and Medical History	Illnesses of adopted siblings: Lung cancer	-0.0410372	-0.335501	0.253807	0.784488	0.150431	-0.272798
Health and Medical History	Illnesses of adopted siblings: Prostate cancer	-0.0502922	-0.50167	0.39529	0.825549	0.227338	-0.221222
Health and Medical History	Illnesses of adopted siblings: Severe depression	0.0028235	-0.182936	0.189184	0.976251	0.0950821	0.0296954
Health and Medical History	Illnesses of adopted siblings: Stroke	-0.0273496	-0.318695	0.265111	0.85404	0.149215	-0.18329
Health and Medical History	Illnesses of father	-0.0123684	-0.0207262	-0.00401082	0.00372544	0.00426407	-2.90061
Health and Medical History	Illnesses of father: Alzheimer's disease/dementia	-0.0182915	-0.0354294	-0.00115444	0.0364427	0.00874339	-2.09204
Health and Medical History	Illnesses of father: Bowel cancer	0.00133786	-0.0142168	0.0168923	0.866126	0.00793592	0.168583
Health and Medical History	Illnesses of father: Chronic bronchitis/emphysema	0.0944561	0.0828399	0.106075	3.58442e-57	0.00592791	15.9341
Health and Medical History	Illnesses of father: Diabetes	0.0470255	0.0346249	0.0594271	1.06726e-13	0.00632736	7.43209
Health and Medical History	Illnesses of father: Heart disease	0.0169599	0.00919978	0.0247205	1.8403e-05	0.00395947	4.28339
Health and Medical History	Illnesses of father: High blood pressure	0.0135665	0.00476458	0.0223688	0.00252049	0.00449095	3.02086
Health and Medical History	Illnesses of father: Lung cancer	0.071767	0.0590458	0.08449	2.04015e-28	0.00649133	11.0558
Health and Medical History	Illnesses of father: Parkinson's disease	-0.038439	-0.0615173	-0.0153624	0.00109585	0.0117738	-3.2648
Health and Medical History	Illnesses of father: Prostate cancer	-0.0195251	-0.0332229	-0.00582813	0.00520819	0.00698827	-2.79399
Health and Medical History	Illnesses of father: Severe depression	0.00829639	-0.0108198	0.0274122	0.394974	0.00975297	0.850652
Health and Medical History	Illnesses of father: Stroke	0.00872076	-0.00135989	0.0188015	0.0899694	0.00514325	1.69557
Health and Medical History	Illnesses of mother	-0.0203231	-0.0287811	-0.0118655	2.48242e-06	0.00431509	-4.70976
Health and Medical History	Illnesses of mother: Alzheimer's disease/dementia	-0.0321514	-0.0449503	-0.0193535	8.48735e-07	0.00652954	-4.92398
Health and Medical History	Illnesses of mother: Bowel cancer	0.0272204	0.0110397	0.0434015	0.000976611	0.00825564	3.29719
Health and Medical History	Illnesses of mother: Breast cancer	-0.0194888	-0.0323004	-0.00667787	0.00286795	0.00653617	-2.98168
Health and Medical History	Illnesses of mother: Chronic bronchitis/emphysema	0.108685	0.0933475	0.124026	7.48311e-44	0.00782676	13.8864
Health and Medical History	Illnesses of mother: Diabetes	0.0614709	0.0492236	0.0737194	7.80957e-23	0.00624926	9.8365
Health and Medical History	Illnesses of mother: Heart disease	0.0352988	0.0262925	0.044306	1.57328e-14	0.0045955	7.68118
Health and Medical History	Illnesses of mother: High blood pressure	0.0123959	0.00462778	0.0201643	0.00176268	0.00396346	3.12754
Health and Medical History	Illnesses of mother: Lung cancer	0.0923435	0.0740801	0.110609	3.78465e-23	0.00931901	9.90915
Health and Medical History	Illnesses of mother: Parkinson's disease	-0.0271513	-0.0550852	0.0007809	0.0567646	0.0142511	-1.9052
Health and Medical History	Illnesses of mother: Severe depression	0.0356059	0.0212066	0.0500058	1.25666e-06	0.00734687	4.84641
Health and Medical History	Illnesses of mother: Stroke	0.0107982	0.000551925	0.0210446	0.0388731	0.00522777	2.06554
Health and Medical History	Illnesses of siblings	-0.0529266	-0.0636603	-0.0421944	4.23739e-22	0.00547561	-9.66588
Health and Medical History	Illnesses of siblings: Alzheimer's disease/dementia	0.0459585	-0.0066389	0.0985598	0.0867992	0.0268374	1.71248
Health and Medical History	Illnesses of siblings: Bowel cancer	0.0806359	0.054768	0.106507	1e-09	0.0131994	6.10906
Health and Medical History	Illnesses of siblings: Breast cancer	0.0240445	0.00512286	0.0429667	0.0127534	0.00965419	2.49057
Health and Medical History	Illnesses of siblings: Chronic bronchitis/emphysema	0.165388	0.141398	0.189383	1.35514e-41	0.0122427	13.5091
Health and Medical History	Illnesses of siblings: Diabetes	0.104515	0.0903907	0.118642	1.17625e-47	0.00720766	14.5005
Health and Medical History	Illnesses of siblings: Heart disease	0.0859459	0.0727906	0.0991043	1.5629e-37	0.00671346	12.802
Health and Medical History	Illnesses of siblings: High blood pressure	0.0517346	0.0420984	0.0613725	6.8596e-26	0.00491725	10.521
Health and Medical History	Illnesses of siblings: Lung cancer	0.122448	0.0951385	0.149763	1.53383e-18	0.0139363	8.78631
Health and Medical History	Illnesses of siblings: Parkinson's disease	0.0371204	-0.0158087	0.0900511	0.16927	0.0270055	1.37455
Health and Medical History	Illnesses of siblings: Prostate cancer	0.0245706	-0.00646423	0.0556062	0.120731	0.0158345	1.55171
Health and Medical History	Illnesses of siblings: Severe depression	0.0503866	0.0351551	0.0656193	8.96271e-11	0.00777181	6.48325
Health and Medical History	Illnesses of siblings: Stroke	0.0829064	0.0607054	0.10511	2.5027e-13	0.0113285	7.31838
Health and Medical History	Infectious illness diagnosis status when IBS symptoms first began	0.0265996	-0.027717	0.0809332	0.337189	0.0277213	0.959536
Health and Medical History	Knee pain for 3+ months	0.0747401	0.0564218	0.0930669	1.29503e-15	0.0093504	7.99325
Health and Medical History	Least number of times bowels opened per week	-0.0240749	-0.0346685	-0.0134814	8.42448e-06	0.00540488	-4.4543
Health and Medical History	Leg pain in calf/calves	0.0728411	0.0455313	0.100175	1.73647e-07	0.013946	5.2231
Health and Medical History	Leg pain on walking	0.144924	0.130459	0.1594	8.63312e-86	0.00738552	19.6227
Health and Medical History	Leg pain on walking : action taken	-0.102236	-0.126732	-0.0777405	2.9707e-16	0.0124977	-8.18037
Health and Medical History	Leg pain on walking : effect of standing still	-0.0641741	-0.0923281	-0.0360443	7.83435e-06	0.014352	-4.47146
Health and Medical History	Leg pain when standing still or sitting	0.088359	0.0614877	0.115259	1.18211e-10	0.0137246	6.43799
Health and Medical History	Leg pain when walking ever disappears while walking	-0.0889145	-0.125601	-0.0522824	1.99343e-06	0.0186898	-4.75737
[truncated: 244 more rows]

## Sheet: ASD PheWAS
Table 2: Phenome Wide Associations of Phenotypes with ASD PRS. Phenotypes arranged based on their main categories
Categories	Phenotypes	beta	lower	upper	pvalue	se	Zscore
Biochemical Measures	1gG antigen for Herpes Simplex virus-1	-0.0235879	-0.0479324	0.00075658	0.0575553	0.0124207	-1.89909
Biochemical Measures	2mgG unique antigen for Herpes Simplex virus-2	-0.0141596	-0.0387402	0.0104209	0.258834	0.0125411	-1.12906
Biochemical Measures	Alanine aminotransferase	0.00186384	-0.00142192	0.0051496	0.26623	0.00167641	1.1118
Biochemical Measures	Albumin	-0.00916646	-0.012751	-0.00558191	5.38822e-07	0.00182886	-5.01213
Biochemical Measures	Alkaline phosphatase	-0.00350884	-0.00692836	-8.93302e-05	0.044308	0.00174465	-2.0112
Biochemical Measures	Apolipoprotein A	-0.00602338	-0.00938224	-0.00266453	0.000440177	0.0017137	-3.51484
Biochemical Measures	Apolipoprotein B	9.44743e-06	-0.00348558	0.00350447	0.995773	0.00178318	0.00529809
Biochemical Measures	Aspartate aminotransferase	0.00170409	-0.00164532	0.0050535	0.318678	0.00170888	0.997194
Biochemical Measures	Basophill count	0.00734313	0.000857216	0.013829	0.0264844	0.00330914	2.21904
Biochemical Measures	Basophill count acquisition route	0.00618993	-0.00118655	0.0135665	0.100035	0.00376357	1.64469
Biochemical Measures	Basophill percentage	0.000498267	-0.00296252	0.00395906	0.7778	0.00176571	0.282191
Biochemical Measures	Basophill percentage acquisition route	0.00618452	-0.00119188	0.013561	0.100328	0.00376353	1.64327
Biochemical Measures	BK VP1 antigen for Human Polyomavirus BKV	-0.00947319	-0.0338396	0.0148932	0.446004	0.0124318	-0.76201
Biochemical Measures	BKV seropositivity for Human Polyomavirus BKV	-0.111006	-0.23215	0.00997062	0.0722566	0.0617227	-1.79846
Biochemical Measures	C-reactive protein	0.00569629	0.00223453	0.00915804	0.00125934	0.0017662	3.22516
Biochemical Measures	C. trachomatis Definition I seropositivity for Chlamydia trachomatis	-2.63638e-05	-0.0627639	0.0627047	0.999343	0.0320057	-0.000823724
Biochemical Measures	C. trachomatis Definition II seropositivity for Chlamydia trachomatis	-0.0628094	-0.217778	0.0919326	0.42655	0.07895	-0.795559
Biochemical Measures	CagA antigen for Helicobacter pylori	0.0125731	-0.0219731	0.0471192	0.475528	0.0176256	0.713341
Biochemical Measures	Calcium	-0.00903815	-0.012674	-0.00540229	1.10436e-06	0.00185503	-4.87224
Biochemical Measures	Catalase antigen for Helicobacter pylori	0.00528122	-0.0191384	0.0297008	0.671608	0.012459	0.423889
Biochemical Measures	Cholesterol	-0.00066443	-0.00409673	0.00276787	0.704381	0.00175117	-0.37942
Biochemical Measures	CMV seropositivity for Human Cytomegalovirus	-0.0293216	-0.0795343	0.0208523	0.252152	0.0255989	-1.14542
Biochemical Measures	Core antigen for Hepatitis C Virus	0.00615016	-0.0391937	0.051494	0.79037	0.0231346	0.265842
Biochemical Measures	Creatinine	-0.00227043	-0.0050784	0.000537532	0.113019	0.00143264	-1.58479
Biochemical Measures	Creatinine (enzymatic) in urine	0.00341018	0.000170082	0.00665028	0.0391271	0.00165311	2.06289
Biochemical Measures	Cystatin C	0.00366596	0.000507607	0.00682432	0.0229081	0.00161141	2.27501
Biochemical Measures	Direct bilirubin	-0.00406378	-0.00770763	-0.000419939	0.0288273	0.0018591	-2.18588
Biochemical Measures	E6 antigen for Human Papillomavirus type-16	-0.0182685	-0.0635132	0.0269762	0.428746	0.023084	-0.79139
Biochemical Measures	E7 antigen for Human Papillomavirus type-16	-0.00549689	-0.0299553	0.0189615	0.659535	0.0124788	-0.440499
Biochemical Measures	EA-D antigen for Epstein-Barr Virus	0.0120697	-0.0121839	0.0363233	0.329322	0.0123743	0.975387
Biochemical Measures	EBNA-1 antigen for Epstein-Barr Virus	-0.00498889	-0.029564	0.0195862	0.690673	0.0125383	-0.397892
Biochemical Measures	EBV seropositivity for Epstein-Barr Virus	-0.0583407	-0.162439	0.0457325	0.271875	0.0530986	-1.09872
Biochemical Measures	Eosinophill count	0.00697568	0.00352952	0.0104218	7.26901e-05	0.00175824	3.96741
Biochemical Measures	Eosinophill count acquisition route	0.00618993	-0.00118655	0.0135665	0.100035	0.00376357	1.64469
Biochemical Measures	Eosinophill percentage	0.00316369	-0.000282743	0.00661012	0.0719917	0.00175838	1.7992
Biochemical Measures	Eosinophill percentage acquisition route	0.00618452	-0.00119188	0.013561	0.100328	0.00376353	1.64327
Biochemical Measures	Estimated sample dilution factor	0.00326006	-0.000222824	0.00674295	0.0665691	0.00177698	1.83461
Biochemical Measures	Gamma glutamyltransferase	0.00495201	0.00170999	0.00819404	0.00275597	0.00165409	2.99379
Biochemical Measures	gE / gI antigen for Varicella Zoster Virus	-0.0284789	-0.0528143	-0.00414352	0.0218162	0.012416	-2.29372
Biochemical Measures	Glucose	0.00112719	-0.00247504	0.00472942	0.539677	0.00183787	0.613312
Biochemical Measures	Glycated haemoglobin (HbA1c)	-0.00531235	-0.00864942	-0.00197528	0.00180795	0.00170259	-3.12016
Biochemical Measures	GroEL antigen for Helicobacter pylori	0.0146948	-0.00966763	0.0390571	0.237082	0.0124298	1.18222
Biochemical Measures	H. pylori Definition I seropositivity for Helicobacter pylori	0.0643203	-0.0116375	0.140437	0.0972264	0.0388351	1.65624
Biochemical Measures	H. pylori Definition II seropositivity for Helicobacter pylori	0.0427113	-0.0130852	0.0985578	0.133645	0.0284931	1.499
Biochemical Measures	Haematocrit percentage	0.00161263	-0.00121741	0.00444267	0.264062	0.0014439	1.11686
Biochemical Measures	Haematocrit percentage acquisition route	0.00624619	-0.00112589	0.0136184	0.0967894	0.00376133	1.66063
Biochemical Measures	Haemoglobin concentration	0.00203831	-0.000717818	0.00479444	0.147197	0.00140619	1.44953
Biochemical Measures	Haemoglobin concentration acquisition route	0.00624731	-0.00112476	0.0136195	0.0967291	0.00376133	1.66093
Biochemical Measures	HBc antigen for Hepatitis B Virus	0.00120999	-0.0438619	0.0462819	0.958038	0.0229959	0.0526178
Biochemical Measures	HBe antigen for Hepatitis B Virus	0.00207325	-0.0224777	0.0266242	0.868521	0.012526	0.165516
Biochemical Measures	HBV seropositivity for Hepatitis B Virus	0.132574	-0.0709374	0.336136	0.201646	0.103858	1.2765
Biochemical Measures	HCV seropositivity for Hepatitis C Virus	0.000134965	-0.513001	0.513573	0.999589	0.261958	0.000515215
Biochemical Measures	HDL cholesterol	-0.00890842	-0.0122112	-0.00560562	1.24764e-07	0.0016851	-5.28658
Biochemical Measures	HHV-6 overall seropositivity for Human Herpesvirus-6	-0.0106957	-0.0949479	0.0735612	0.803481	0.0429882	-0.248804
Biochemical Measures	HHV-6A seropositivity for Human Herpesvirus-6	0.00362241	-0.0548057	0.0620593	0.903277	0.0298147	0.121497
Biochemical Measures	HHV-6B seropositivity for Human Herpesvirus-6	0.00768265	-0.0521808	0.06756	0.801394	0.0305497	0.251481
Biochemical Measures	HHV-7 seropositivity for Human Herpesvirus-7	0.0398525	-0.072464	0.152264	0.486894	0.0573529	0.694865
Biochemical Measures	High light scatter reticulocyte count	0.0133112	0.00985271	0.0167697	4.58389e-14	0.00176455	7.54371
Biochemical Measures	High light scatter reticulocyte count acquisition route	0.00602419	-0.00138965	0.0134382	0.111255	0.00378264	1.59259
Biochemical Measures	High light scatter reticulocyte percentage	0.0123072	0.00882422	0.0157901	4.34731e-12	0.00177701	6.92577
Biochemical Measures	High light scatter reticulocyte percentage acquisition route	0.00602902	-0.0013848	0.013443	0.110967	0.00378263	1.59387
Biochemical Measures	HIV-1 env antigen for Human Immunodeficiency Virus	0.0111864	-0.0133322	0.035705	0.371147	0.0125095	0.894235
Biochemical Measures	HIV-1 gag antigen for Human Immunodeficiency Virus	-0.00442857	-0.0289972	0.0201401	0.723833	0.012535	-0.353296
Biochemical Measures	HIV-1 seropositivity for Human Immunodeficiency Virus	-0.0247947	-0.65686	0.607849	0.938797	0.322777	-0.0768166
Biochemical Measures	HPV 16 Definition I seropositivity for Human Papillomavirus type-16	0.0385033	-0.0857086	0.162783	0.543522	0.0634079	0.607232
Biochemical Measures	HPV 16 Definition II seropositivity for Human Papillomavirus type-16	0.102608	-0.0156293	0.220942	0.0890464	0.0603745	1.69953
Biochemical Measures	HPV 18 seropositivity for Human Papillomavirus type-18	-0.0290284	-0.193973	0.13601	0.730184	0.0842033	-0.344742
Biochemical Measures	HSV-1 seropositivity for Herpes Simplex virus-1	-0.0399276	-0.0927332	0.0128258	0.138089	0.026915	-1.48347
Biochemical Measures	HSV-2 seropositivity for Herpes Simplex virus-2	-0.0217738	-0.0899553	0.0463747	0.531209	0.0347696	-0.626229
Biochemical Measures	HTLV-1 env antigen for Human T-Lymphotropic Virus 1	-0.00599643	-0.0304773	0.0184845	0.631122	0.0124903	-0.480089
Biochemical Measures	HTLV-1 gag antigen for Human T-Lymphotropic Virus 1	-0.0252426	-0.0495679	-0.000917273	0.041967	0.0124109	-2.03391
Biochemical Measures	HTLV-1 seropositivity for Human T-Lymphotropic Virus 1	-0.0812849	-0.286885	0.123995	0.43793	0.104734	-0.776105
Biochemical Measures	IE1A antigen for Human Herpesvirus-6	0.0127467	-0.0117805	0.0372739	0.308345	0.0125139	1.01861
Biochemical Measures	IE1B antigen for Human Herpesvirus-6	0.00195332	-0.0226173	0.026524	0.876162	0.012536	0.155816
Biochemical Measures	IGF-1	0.0012953	-0.00207461	0.00466522	0.451235	0.00171934	0.75337
Biochemical Measures	Immature reticulocyte fraction	0.00666982	0.00318908	0.0101506	0.000172883	0.00177589	3.75576
Biochemical Measures	Immature reticulocyte fraction acquisition route	0.00602902	-0.0013848	0.013443	0.110967	0.00378263	1.59387
Biochemical Measures	JC VP1 antigen for Human Polyomavirus JCV	-0.0132178	-0.0376985	0.0112629	0.289896	0.0124902	-1.05826
Biochemical Measures	JCV seropositivity for Human Polyomavirus JCV	-0.025148	-0.0749447	0.024619	0.322048	0.0253914	-0.990418
Biochemical Measures	K8.1 antigen for Kaposi's Sarcoma-Associated Herpesvirus	0.00450549	-0.0199648	0.0289758	0.718156	0.0124848	0.360877
Biochemical Measures	KSHV seropositivity for Kaposi's Sarcoma-Associated Herpesvirus	0.0217463	-0.0734367	0.116926	0.654249	0.0485612	0.447812
Biochemical Measures	L1 antigen for Human Papillomavirus type-16	-0.00723354	-0.031757	0.0172899	0.56313	0.012512	-0.57813
Biochemical Measures	L1 antigen for Human Papillomavirus type-18	0.00160711	-0.0229726	0.0261868	0.898015	0.0125406	0.128152
Biochemical Measures	LANA antigen for Kaposi's Sarcoma-Associated Herpesvirus	-0.00662585	-0.0311319	0.0178802	0.596111	0.0125031	-0.529937
Biochemical Measures	LDL direct	-0.000799869	-0.00427944	0.0026797	0.652314	0.00177529	-0.450556
Biochemical Measures	Lipoprotein A	0.00413906	0.000221398	0.00805673	0.0383844	0.00199881	2.07076
Biochemical Measures	Lymphocyte count	0.000824491	-0.00261635	0.00426533	0.638608	0.00175553	0.469654
Biochemical Measures	Lymphocyte count acquisition route	0.00618993	-0.00118655	0.0135665	0.100035	0.00376357	1.64469
Biochemical Measures	Lymphocyte percentage	-0.00760837	-0.0110379	-0.00417881	1.37347e-05	0.00174978	-4.34819
Biochemical Measures	Lymphocyte percentage acquisition route	0.00618452	-0.00119188	0.013561	0.100328	0.00376353	1.64327
Biochemical Measures	MC VP1 antigen for Merkel Cell Polyomavirus	-0.00622743	-0.0307444	0.0182896	0.618547	0.0125087	-0.497849
Biochemical Measures	MCV seropositivity for Merkel Cell Polyomavirus	-0.0013693	-0.0534257	0.0506871	0.958877	0.0265594	-0.0515563
Biochemical Measures	Mean corpuscular haemoglobin	-0.00763889	-0.0110653	-0.00421249	1.24509e-05	0.00174816	-4.36967
Biochemical Measures	Mean corpuscular haemoglobin acquisition route	0.00625019	-0.00112193	0.0136224	0.0965778	0.00376135	1.66169
Biochemical Measures	Mean corpuscular haemoglobin concentration	0.00156151	-0.00186706	0.00499007	0.372045	0.00174927	0.892663
Biochemical Measures	Mean corpuscular haemoglobin concentration acquisition route	0.00624899	-0.00112317	0.0136213	0.0966433	0.00376137	1.66136
Biochemical Measures	Mean corpuscular volume	-0.00922306	-0.0126601	-0.00578606	1.4453e-07	0.00175357	-5.25959
Biochemical Measures	Mean corpuscular volume acquisition route	0.0062478	-0.00112427	0.01362	0.0967029	0.00376133	1.66106
Biochemical Measures	Mean platelet (thrombocyte) volume	-0.0093407	-0.0127973	-0.00588412	1.1817e-07	0.00176356	-5.2965
Biochemical Measures	Mean platelet (thrombocyte) volume acquisition route	0.00628339	-0.00108877	0.0136557	0.0948217	0.00376137	1.6705
Biochemical Measures	Mean reticulocyte volume	-0.0108739	-0.0143431	-0.00740464	8.09352e-10	0.00177002	-6.14336
Biochemical Measures	Mean reticulocyte volume acquisition route	0.00602902	-0.0013848	0.013443	0.110967	0.00378263	1.59387
Biochemical Measures	Mean sphered cell volume	-0.0134214	-0.0168948	-0.0099481	3.64029e-14	0.00177211	-7.5737
Biochemical Measures	Mean sphered cell volume acquisition route	0.00602902	-0.0013848	0.013443	0.110967	0.00378263	1.59387
Biochemical Measures	Microalbumin in urine	0.00738142	0.00117714	0.0135857	0.0197103	0.00316545	2.33187
Biochemical Measures	momp A antigen for Chlamydia trachomatis	-0.00049854	-0.0250313	0.0240342	0.968224	0.0125167	-0.03983
Biochemical Measures	momp D antigen for Chlamydia trachomatis	-0.0109956	-0.0354797	0.0134886	0.378693	0.0124919	-0.880216
Biochemical Measures	Monocyte count	0.00427549	0.000919305	0.00763168	0.0125312	0.00171234	2.49687
Biochemical Measures	Monocyte count acquisition route	0.00618993	-0.00118655	0.0135665	0.100035	0.00376357	1.64469
Biochemical Measures	Monocyte percentage	-0.00296623	-0.00630953	0.000377062	0.0820494	0.00170576	-1.73895
Biochemical Measures	Monocyte percentage acquisition route	0.00618452	-0.00119188	0.013561	0.100328	0.00376353	1.64327
Biochemical Measures	Neutrophill count	0.00974185	0.00628177	0.0132019	3.4257e-08	0.00176535	5.51837
Biochemical Measures	Neutrophill count acquisition route	0.00618993	-0.00118655	0.0135665	0.100035	0.00376357	1.64469
Biochemical Measures	Neutrophill percentage	0.00688707	0.00342657	0.0103476	9.5925e-05	0.00176556	3.90078
Biochemical Measures	Neutrophill percentage acquisition route	0.00618452	-0.00119188	0.013561	0.100328	0.00376353	1.64327
Biochemical Measures	NS3 antigen for Hepatitis C Virus	-0.00393373	-0.028445	0.0205775	0.753069	0.0125057	-0.314554
Biochemical Measures	Nucleated red blood cell count	0.0175815	-0.0196158	0.0547787	0.354237	0.0189782	0.926404
Biochemical Measures	Nucleated red blood cell count acquisition route	0.0061906	-0.00118594	0.0135673	0.100001	0.00376361	1.64486
Biochemical Measures	Nucleated red blood cell percentage	0.0181004	-0.0191048	0.0553055	0.340316	0.0189822	0.953542
Biochemical Measures	Nucleated red blood cell percentage acquisition route	0.0061906	-0.00118594	0.0135673	0.100001	0.00376361	1.64486
Biochemical Measures	Oestradiol	-0.00310755	-0.0104522	0.00423707	0.406943	0.00374726	-0.829287
Biochemical Measures	OMP antigen for Helicobacter pylori	-0.00573165	-0.0301047	0.0186414	0.644815	0.0124353	-0.46092
Biochemical Measures	p101 k antigen for Human Herpesvirus-6	0.00518817	-0.0192258	0.0296022	0.676994	0.0124561	0.416516
Biochemical Measures	p22 antigen for Toxoplasma gondii	-0.00252118	-0.0269637	0.0219214	0.839764	0.0124707	-0.202168
Biochemical Measures	pGP3 antigen for Chlamydia trachomatis	-0.00874861	-0.0539068	0.0364096	0.704169	0.0230399	-0.379716
Biochemical Measures	Phosphate	-0.00348151	-0.00702475	6.17319e-05	0.0541272	0.00180778	-1.92585
Biochemical Measures	Platelet count	-0.001913	-0.00525916	0.00143316	0.262494	0.00170722	-1.12053
Biochemical Measures	Platelet count acquisition route	0.00625207	-0.00111999	0.0136243	0.0964749	0.00376132	1.6622
Biochemical Measures	Platelet crit	-0.00711249	-0.0104001	-0.00382488	2.23339e-05	0.00167735	-4.24031
Biochemical Measures	Platelet crit acquisition route	0.00628265	-0.00108951	0.013655	0.0948607	0.00376138	1.67031
Biochemical Measures	Platelet distribution width	0.0035839	0.000163038	0.00700477	0.0400362	0.00174534	2.05341
Biochemical Measures	Platelet distribution width acquisition route	0.00628339	-0.00108877	0.0136557	0.0948217	0.00376137	1.6705
Biochemical Measures	PorB antigen for Chlamydia trachomatis	0.000469559	-0.0241162	0.0250553	0.970135	0.0125438	0.0374337
Biochemical Measures	Potassium in urine	0.00458944	0.0011673	0.00801158	0.00857601	0.00174599	2.62856
Biochemical Measures	pp 28 antigen for Human Cytomegalovirus	-0.00626912	-0.0306	0.0180618	0.613505	0.0124137	-0.505015
Biochemical Measures	pp 52 antigen for Human Cytomegalovirus	-0.01317	-0.037449	0.0111091	0.287654	0.0123873	-1.06319
Biochemical Measures	pp150 Nter antigen for Human Cytomegalovirus	-0.0208195	-0.0450675	0.0034285	0.0923934	0.0123714	-1.68287
Biochemical Measures	Red blood cell (erythrocyte) count	0.00635261	0.00337944	0.00932578	2.81789e-05	0.00151692	4.18783
Biochemical Measures	Red blood cell (erythrocyte) count acquisition route	0.00624619	-0.00112589	0.0136184	0.0967894	0.00376133	1.66063
Biochemical Measures	Red blood cell (erythrocyte) distribution width	-0.00419336	-0.00763307	-0.000753648	0.0168762	0.00175495	-2.38944
Biochemical Measures	Red blood cell (erythrocyte) distribution width acquisition route	0.0062478	-0.00112427	0.01362	0.0967029	0.00376133	1.66106
Biochemical Measures	Reticulocyte count	0.0137517	0.0103102	0.0171931	4.82419e-15	0.00175585	7.83191
Biochemical Measures	Reticulocyte count acquisition route	0.00602419	-0.00138965	0.0134382	0.111255	0.00378264	1.59259
Biochemical Measures	Reticulocyte percentage	0.0127482	0.00926461	0.0162317	7.37547e-13	0.00177732	7.17269
Biochemical Measures	Reticulocyte percentage acquisition route	0.00602902	-0.0013848	0.013443	0.110967	0.00378263	1.59387
Biochemical Measures	Rheumatoid factor	0.00272361	-0.00898131	0.0144285	0.648334	0.0059719	0.456071
Biochemical Measures	sag1 antigen for Toxoplasma gondii	-0.002083	-0.0264438	0.0222778	0.866886	0.012429	-0.167592
Biochemical Measures	SHBG	-0.000339599	-0.00367646	0.00299726	0.841895	0.00170248	-0.199473
Biochemical Measures	Sodium in urine	-0.000633382	-0.00396319	0.00269643	0.709284	0.00169888	-0.372823
Biochemical Measures	T. gondii seropositivity for Toxoplasma gondii	0.0135356	-0.0425584	0.0696443	0.636246	0.0286269	0.472827
Biochemical Measures	tarp-D F1 antigen for Chlamydia trachomatis	0.0046428	-0.0406453	0.0499309	0.840757	0.0231062	0.200933
Biochemical Measures	tarp-D F2 antigen for Chlamydia trachomatis	0.0121417	-0.0123789	0.0366623	0.331741	0.0125105	0.970519
Biochemical Measures	Testosterone	0.00291159	0.000699992	0.00512319	0.00987132	0.00112837	2.58036
Biochemical Measures	Total bilirubin	-0.00513154	-0.00846397	-0.0017991	0.00254375	0.00170022	-3.01816
Biochemical Measures	Total protein	-0.00728392	-0.0109284	-0.00363944	8.9593e-05	0.00185943	-3.91729
Biochemical Measures	Triglycerides	0.0135815	0.0101912	0.0169718	4.11788e-15	0.00172973	7.85179
Biochemical Measures	U14 antigen for Human Herpesvirus-7	-0.00435681	-0.0285534	0.0198398	0.724117	0.0123452	-0.352916
Biochemical Measures	Urate	0.00607504	0.00311635	0.00903373	5.7138e-05	0.00150954	4.02444
Biochemical Measures	Urea	-0.00771151	-0.0110438	-0.00437925	5.74158e-06	0.00170013	-4.53583
Biochemical Measures	UreA antigen for Helicobacter pylori	0.0474882	0.0230846	0.0718917	0.00013763	0.0124508	3.81407
Biochemical Measures	VacA antigen for Helicobacter pylori	0.0118325	-0.0126147	0.0362796	0.342755	0.012473	0.948643
Biochemical Measures	VCA p18 antigen for Epstein-Barr Virus	-0.00544738	-0.0299704	0.0190756	0.663245	0.0125117	-0.435382
Biochemical Measures	Vitamin D	-0.0259287	-0.0294825	-0.0223749	2.26084e-46	0.00181315	-14.3004
Biochemical Measures	VZV seropositivity for Varicella Zoster Virus	-0.0378944	-0.131387	0.0555564	0.426775	0.047679	-0.794782
Biochemical Measures	White blood cell (leukocyte) count	0.00863943	0.00518387	0.012095	9.57703e-07	0.00176304	4.9003
Biochemical Measures	White blood cell (leukocyte) count acquisition route	0.0062564	-0.00111575	0.0136287	0.0962483	0.00376137	1.66333
Biochemical Measures	ZEBRA antigen for Epstein-Barr Virus	0.0147887	-0.00947952	0.039057	0.232287	0.0123818	1.1944
Cognition and Mental Health	Able to confide	-0.0251328	-0.0317041	-0.0185616	6.57586e-14	0.00335265	-7.49641
Cognition and Mental Health	Able to pay rent/mortgage as an adult	-0.0120075	-0.029326	0.00531104	0.174172	0.00883597	-1.35893
Cognition and Mental Health	Actions taken following self-harm: Need hospital treatment (eg A&E)	0.131457	0.0861097	0.176817	1.33895e-08	0.0231426	5.68031
Cognition and Mental Health	Actions taken following self-harm: Receive help from friends / family / neighbours	0.156519	0.101969	0.211082	1.87345e-08	0.0278384	5.6224
Cognition and Mental Health	Actions taken following self-harm: See anyone from psychiatric or mental health services, including liaison services	0.144182	0.0936941	0.194682	2.18558e-08	0.0257656	5.5959
Cognition and Mental Health	Actions taken following self-harm: See own GP	0.129497	0.0710616	0.187944	1.40263e-05	0.0298196	4.3427
Cognition and Mental Health	Actions taken following self-harm: Use a helpline / voluntary organization	0.162176	0.0706235	0.253738	0.000516445	0.0467154	3.47157
Cognition and Mental Health	Activities undertaken to treat anxiety: Other therapeutic activities such as mindfulness, yoga or art classes	0.0481685	0.0219111	0.0744303	0.000324083	0.0133989	3.59497
Cognition and Mental Health	Activities undertaken to treat anxiety: Talking therapies, such as psychotherapy, counselling, group therapy or CBT	0.0554139	0.0373492	0.0734833	1.83794e-09	0.00921906	6.0108
Cognition and Mental Health	Activities undertaken to treat depression: Other therapeutic activities such as mindfulness, yoga or art classes	0.0589587	0.0362651	0.0816576	3.55222e-07	0.0115811	5.09094
Cognition and Mental Health	Activities undertaken to treat depression: Talking therapies, such as psychotherapy, counselling, group therapy or CBT	0.0666441	0.051985	0.0813085	5.15001e-19	0.00748185	8.90744
Cognition and Mental Health	Age at first episode of depression	-0.032087	-0.0400775	-0.0240964	3.59126e-15	0.00407682	-7.87059
Cognition and Mental Health	Age at last episode of depression	-0.000332362	-0.00822155	0.00755683	0.934192	0.0040251	-0.0825724
Cognition and Mental Health	Attempted suicide in past year	-0.12639	-0.374523	0.120473	0.316633	0.125951	-1.00349
Cognition and Mental Health	Avoided activities or situations because of previous stressful experience in past month	0.0588261	0.0440539	0.0735983	5.99568e-15	0.00753684	7.80515
Cognition and Mental Health	Been in a confiding relationship as an adult	-0.0277257	-0.0390078	-0.0164436	1.46169e-06	0.00575619	-4.81668
Cognition and Mental Health	Belief that own life is meaningful	-0.0609725	-0.0723884	-0.0495566	1.2418e-25	0.00582444	-10.4684
Cognition and Mental Health	Belittlement by partner or ex-partner as an adult	0.0804046	0.0663739	0.0944353	2.94593e-29	0.00715851	11.232
Cognition and Mental Health	Bipolar disorder status	-0.0206189	-0.153138	0.11169	0.759966	0.0675043	-0.305445
Cognition and Mental Health	Contemplated self-harm in past year	-0.0266508	-0.0656499	0.0123319	0.180327	0.0198891	-1.33997
Cognition and Mental Health	Depression possibly related to childbirth	0.0325252	0.00143706	0.0636194	0.0403195	0.0158644	2.05021
Cognition and Mental Health	Depression possibly related to stressful or traumatic event	-0.0153935	-0.0334969	0.00270806	0.0955767	0.00923549	-1.66678
Cognition and Mental Health	Did your sleep change?	0.012378	-0.00907675	0.0338338	0.258153	0.0109468	1.13074
Cognition and Mental Health	Difficulty concentrating during worst depression	0.0107863	-0.00991589	0.0314899	0.307175	0.0105631	1.02113
Cognition and Mental Health	Difficulty concentrating during worst period of anxiety	0.021472	-0.00428432	0.0472346	0.102302	0.0131442	1.63357
Cognition and Mental Health	Difficulty stopping worrying during worst period of anxiety	-0.012172	-0.0587084	0.0343656	0.608171	0.0237436	-0.512642
Cognition and Mental Health	Duration of worst depression	0.0277621	0.0136456	0.0418786	0.000116026	0.00720228	3.85463
Cognition and Mental Health	Duration to complete alphanumeric path (trail #2)	0.00170582	-0.00491446	0.0083261	0.613544	0.00337769	0.505024
Cognition and Mental Health	Duration to complete numeric path (trail #1)	-0.00369093	-0.0104861	0.00310429	0.28706	0.00346695	-1.0646
Cognition and Mental Health	Duration to entering value	0.00631116	0.000356044	0.0122663	0.0377884	0.00303833	2.07718
Cognition and Mental Health	Easily tired during worst period of anxiety	0.0187123	-0.00609725	0.0435269	0.139361	0.0126605	1.478
Cognition and Mental Health	Errors before selecting correct item in alphanumeric path (trail #2)	0.0163651	-0.00640733	0.0391376	0.158985	0.0116186	1.40853
Cognition and Mental Health	Errors before selecting correct item in numeric path (trail #1)	0.0129571	-0.0170193	0.0429335	0.396897	0.0152941	0.847196
Cognition and Mental Health	Ever addicted to a behaviour or miscellanous	0.0272002	-0.03214	0.0865928	0.369101	0.0303024	0.897625
Cognition and Mental Health	Ever addicted to alcohol	0.000675791	-0.0512365	0.0525959	0.979642	0.0264899	0.0255113
Cognition and Mental Health	Ever addicted to any substance or behaviour	0.0496444	0.0239075	0.0753861	0.000156432	0.0131335	3.77998
Cognition and Mental Health	Ever addicted to illicit or recreational drugs	0.0385514	-0.0592194	0.136363	0.439616	0.0499038	0.772514
Cognition and Mental Health	Ever attempted suicide	0.0123348	-0.0459137	0.0705976	0.678078	0.0297259	0.414953
Cognition and Mental Health	Ever believed in an un-real conspiracy against self	0.0766259	0.0080702	0.145196	0.0284901	0.0349848	2.19026
Cognition and Mental Health	Ever believed in un-real communications or signs	0.0452388	-0.0271636	0.117655	0.220753	0.0369469	1.22443
Cognition and Mental Health	Ever contemplated self-harm	0.10747	0.0904887	0.124452	2.6201e-35	0.00866402	12.4042
Cognition and Mental Health	Ever depressed for a whole week	0.0595831	0.0475535	0.0716167	2.83629e-22	0.00613963	9.70467
Cognition and Mental Health	Ever felt worried, tense, or anxious for most of a month or longer	0.0528991	0.0388538	0.0669488	1.57375e-13	0.00716819	7.37971
Cognition and Mental Health	Ever had period extreme irritability	0.0511887	0.0372287	0.0651528	6.67878e-13	0.00712452	7.18486
Cognition and Mental Health	Ever had period of mania / excitability	0.0424989	0.0122662	0.0727362	0.00586929	0.0154272	2.75481
Cognition and Mental Health	Ever had prolonged feelings of sadness or depression	0.0637904	0.0515864	0.0759989	1.27313e-24	0.00622886	10.2411
Cognition and Mental Health	Ever had prolonged loss of interest in normal activities	0.0620719	0.0496637	0.0744848	1.09362e-22	0.00633309	9.80121
Cognition and Mental Health	Ever heard an un-real voice	0.097379	0.0512876	0.14348	3.46518e-05	0.0235207	4.14015
Cognition and Mental Health	Ever highly irritable/argumentative for 2 days	0.0243934	0.00865049	0.0401384	0.00239133	0.00803316	3.03659
Cognition and Mental Health	Ever manic/hyper for 2 days	0.0605227	0.0341699	0.0868814	6.768e-06	0.0134483	4.50039
Cognition and Mental Health	Ever physically dependent on alcohol	-0.0393435	-0.1311	0.0523479	0.400317	0.0467813	-0.841009
Cognition and Mental Health	Ever prescribed a medication for unusual or psychotic experiences	-0.0326892	-0.119405	0.0539237	0.459645	0.0441903	-0.739737
Cognition and Mental Health	Ever seen an un-real vision	0.0637339	0.0299048	0.0975693	0.000222263	0.017263	3.69194
Cognition and Mental Health	Ever self-harmed	0.133935	0.104246	0.163637	9.56202e-19	0.015154	8.83829
Cognition and Mental Health	Ever sought or received professional help for mental distress	0.0679969	0.0555427	0.0804562	1.03054e-26	0.00635677	10.6968
Cognition and Mental Health	Ever suffered mental distress preventing usual activities	0.069494	0.0565657	0.0824275	6.05705e-26	0.00659874	10.5314
Cognition and Mental Health	Ever talked to a health professional about unusual or psychotic experiences	-0.0190033	-0.0853596	0.0473023	0.574375	0.0338294	-0.56174
Cognition and Mental Health	Ever thought that life not worth living	0.0856778	0.0728411	0.0985144	4.47006e-39	0.00654931	13.082
Cognition and Mental Health	Ever unenthusiastic/disinterested for a whole week	0.0659008	0.0533234	0.078483	9.86231e-25	0.00641948	10.2658
Cognition and Mental Health	Ever worried more than most people would in similar situation	0.0507124	0.0357141	0.0657156	3.4482e-11	0.00765468	6.62502
Cognition and Mental Health	Fed-up feelings	0.0352912	0.0282028	0.0423805	1.71353e-22	0.003617	9.75705
Cognition and Mental Health	Feelings of tiredness during worst episode of depression	-0.00739437	-0.0292972	0.0145068	0.50815	0.011174	-0.661745
Cognition and Mental Health	Feelings of worthlessness during worst period of depression	0.0499559	0.0333267	0.066592	3.93714e-09	0.0084878	5.88561
Cognition and Mental Health	Felt distant from other people in past month	0.0515246	0.0340678	0.0689814	7.29444e-09	0.00890655	5.78503
Cognition and Mental Health	Felt hated by family member as a child	0.0987692	0.0819498	0.115589	1.22676e-30	0.00858132	11.5098
Cognition and Mental Health	Felt irritable or had angry outbursts in past month	0.0444326	0.0266293	0.0622359	1.00305e-06	0.00908333	4.89166
Cognition and Mental Health	Felt loved as a child	-0.0759554	-0.0872529	-0.0646579	1.2684e-39	0.00576403	-13.1775
Cognition and Mental Health	Felt very upset when reminded of stressful experience in past month	0.0448013	0.0326506	0.056952	4.97763e-13	0.00619933	7.22679
Cognition and Mental Health	Fluid intelligence completion status	-0.00117968	-0.0214998	0.0191404	0.909407	0.0103674	-0.113787
Cognition and Mental Health	Fluid intelligence score	0.0423657	0.0306695	0.0540619	1.26224e-12	0.00596747	7.09944
Cognition and Mental Health	Fraction of day affected during worst episode of depression	0.0479974	0.0328274	0.0631674	5.63525e-10	0.00773981	6.20137
Cognition and Mental Health	Frequency of depressed days during worst episode of depression	0.0460547	0.0305357	0.0615737	6e-09	0.00791786	5.81655
Cognition and Mental Health	Frequency of depressed mood in last 2 weeks	0.0458014	0.0374539	0.0541489	5.72466e-27	0.00425894	10.7542
Cognition and Mental Health	Frequency of difficulty controlling worry during worst period of anxiety	0.0273815	0.0068252	0.0479379	0.00903797	0.0104879	2.61077
Cognition and Mental Health	Frequency of friend/family visits	0.031518	0.0253255	0.0377105	1.95979e-23	0.00315944	9.97582
Cognition and Mental Health	Frequency of inability to stop worrying during worst period of anxiety	0.0232392	0.00278395	0.0436944	0.0259703	0.0104364	2.22675
Cognition and Mental Health	Frequency of tenseness / restlessness in last 2 weeks	0.0383666	0.0304384	0.0462948	2.44072e-21	0.00404499	9.48495
Cognition and Mental Health	Frequency of tiredness / lethargy in last 2 weeks	0.0451311	0.0384848	0.0517774	2.0998e-40	0.00339099	13.3091
Cognition and Mental Health	Frequency of unenthusiasm / disinterest in last 2 weeks	0.0447298	0.0360413	0.0534182	6.13901e-24	0.00443288	10.0905
Cognition and Mental Health	Frequency of unusual or psychotic experiences in past year	0.0219857	-0.037844	0.0818153	0.471407	0.0305253	0.720244
Cognition and Mental Health	Frequent trouble falling or staying asleep during worst period of anxiety	0.0200182	-0.00843233	0.0484755	0.167913	0.014519	1.37876
Cognition and Mental Health	General happiness	0.0750133	0.0637987	0.0862279	3.08075e-39	0.00572173	13.1102
Cognition and Mental Health	General happiness with own health	0.0523592	0.0413745	0.063344	9.58376e-21	0.00560445	9.34244
Cognition and Mental Health	Guilty feelings	0.0462407	0.0384719	0.0540106	1.91978e-31	0.00396422	11.6645
Cognition and Mental Health	Illness, injury, bereavement, stress in last 2 years: Death of a close relative	-0.00960922	-0.018038	-0.00118059	0.0254516	0.00430032	-2.23454
Cognition and Mental Health	Illness, injury, bereavement, stress in last 2 years: Death of a spouse or partner	0.0342255	0.00661432	0.0618391	0.015123	0.0140885	2.42932
Cognition and Mental Health	Illness, injury, bereavement, stress in last 2 years: Financial difficulties	0.035571	0.0245023	0.0466407	3.00746e-10	0.00564783	6.29817
Cognition and Mental Health	Illness, injury, bereavement, stress in last 2 years: Marital separation/divorce	0.0135812	-0.00667929	0.0338425	0.188882	0.0103374	1.31379
Cognition and Mental Health	Illness, injury, bereavement, stress in last 2 years: Serious illness, injury or assault of a close relative	0.0200713	0.00931127	0.030832	0.000256246	0.00549014	3.65589
Cognition and Mental Health	Illness, injury, bereavement, stress in last 2 years: Serious illness, injury or assault to yourself	0.0314553	0.0195612	0.0433502	2.18126e-07	0.00606884	5.18308
Cognition and Mental Health	Impact on normal roles during worst period of anxiety	0.032446	0.012997	0.0518951	0.00107739	0.009923	3.26978
Cognition and Mental Health	Impact on normal roles during worst period of depression	0.038175	0.0237775	0.0525725	2.0323e-07	0.00734566	5.19695
Cognition and Mental Health	Interval between previous point and current one in alphanumeric path (trail #2)	0.00322477	-0.00319695	0.00964649	0.324999	0.00327639	0.984246
Cognition and Mental Health	Interval between previous point and current one in numeric path (trail #1)	-0.00416346	-0.0106363	0.00230934	0.207415	0.00330245	-1.26072
Cognition and Mental Health	Irritability	0.0408485	0.0330147	0.0486833	1.62281e-24	0.00399734	10.2189
Cognition and Mental Health	Keyed up or on edge during worst period of anxiety	0.0155409	-0.0117572	0.0428433	0.264525	0.0139298	1.11566
Cognition and Mental Health	Leisure/social activities: Adult education class	0.0581236	0.0447692	0.0714798	1.4569e-17	0.00681438	8.52955
Cognition and Mental Health	Leisure/social activities: Other group activity	0.022998	0.0147204	0.0312763	5.17332e-08	0.00422359	5.44514
Cognition and Mental Health	Leisure/social activities: Pub or social club	-0.0146618	-0.0224739	-0.00685006	0.000234548	0.0039856	-3.6787
Cognition and Mental Health	Leisure/social activities: Religious group	0.0186882	0.00869649	0.0286805	0.000246596	0.00509809	3.66572
Cognition and Mental Health	Leisure/social activities: Sports club or gym	-0.0163764	-0.0238421	-0.00891098	1.71292e-05	0.00380888	-4.29953
Cognition and Mental Health	Length of longest manic/irritable episode	-0.0107371	-0.0470631	0.0255842	0.562328	0.0185312	-0.579404
Cognition and Mental Health	Lifetime number of depressed periods	0.0397481	0.0221417	0.0573545	9.67e-06	0.00898287	4.42488
Cognition and Mental Health	Loneliness, isolation	0.0495413	0.0404619	0.058622	1.08917e-26	0.00463301	10.6931
Cognition and Mental Health	Longest period of depression	0.0273862	0.0183992	0.0363731	2.34904e-09	0.00458519	5.97274
Cognition and Mental Health	Longest period of mania or irritability	0.00219173	-0.0207127	0.0250961	0.851229	0.0116859	0.187553
Cognition and Mental Health	Longest period of unenthusiasm / disinterest	0.0157902	0.00441939	0.0271611	0.00649586	0.00580145	2.72177
Cognition and Mental Health	Longest period spent worried or anxious	0.0153113	0.00239367	0.0282289	0.0201732	0.00659061	2.32319
Cognition and Mental Health	Manic/hyper symptoms: All of the above	0.0499173	0.00545227	0.0944046	0.027818	0.0226976	2.19923
Cognition and Mental Health	Manic/hyper symptoms: I needed less sleep than usual	-0.012366	-0.0510331	0.0263001	0.53076	0.0197276	-0.626837
Cognition and Mental Health	Manic/hyper symptoms: I was more active than usual	0.00581815	-0.0246735	0.0363133	0.70842	0.0155587	0.373947
Cognition and Mental Health	Manic/hyper symptoms: I was more creative or had more ideas than usual	0.0801948	0.0390398	0.121383	0.000134622	0.0210143	3.81621
Cognition and Mental Health	Manic/hyper symptoms: I was more talkative than usual	0.0401818	0.00763847	0.0727413	0.0155414	0.016612	2.41885
Cognition and Mental Health	Manifestations of mania or irritability: I needed less sleep than usual	0.0281723	-0.00553696	0.0618852	0.101427	0.0172005	1.63788
Cognition and Mental Health	Manifestations of mania or irritability: I was easily distracted	0.0431615	0.0207068	0.0656204	0.000165104	0.0114586	3.76673
Cognition and Mental Health	Manifestations of mania or irritability: I was more active than usual	0.0386368	0.0107836	0.0664943	0.00655589	0.014213	2.71842
Cognition and Mental Health	Manifestations of mania or irritability: I was more confident than usual	0.0257868	-0.0102914	0.0618696	0.161257	0.0184096	1.40072
Cognition and Mental Health	Manifestations of mania or irritability: I was more creative or had more ideas than usual	0.0646326	0.0273068	0.101966	0.000689651	0.0190479	3.39316
Cognition and Mental Health	Manifestations of mania or irritability: I was more restless than usual	0.0516119	0.0324167	0.0708116	1.36884e-07	0.00979574	5.26881
Cognition and Mental Health	Manifestations of mania or irritability: I was more talkative than usual	0.0703269	0.0419489	0.0987115	1.19359e-06	0.014482	4.85617
Cognition and Mental Health	Manifestations of mania or irritability: My thoughts were racing	0.0229799	0.0019887	0.0439736	0.0319084	0.010711	2.14544
Cognition and Mental Health	Maximum digits remembered correctly	0.0270043	0.0144768	0.0395318	2.39226e-05	0.00639158	4.22499
Cognition and Mental Health	Mental health problems ever diagnosed by a professional: A personality disorder	0.0564525	-0.071162	0.184095	0.385981	0.0651237	0.866849
Cognition and Mental Health	Mental health problems ever diagnosed by a professional: Agoraphobia	0.146575	0.0522131	0.240959	0.00233345	0.0481554	3.04379
Cognition and Mental Health	Mental health problems ever diagnosed by a professional: Anorexia nervosa	-0.00717231	-0.086539	0.0721789	0.859397	0.0404853	-0.177158
Cognition and Mental Health	Mental health problems ever diagnosed by a professional: Anxiety, nerves or generalized anxiety disorder	0.0516085	0.0344901	0.068731	3.45575e-09	0.00873598	5.90758
Cognition and Mental Health	Mental health problems ever diagnosed by a professional: Any other phobia (eg disabling fear of heights or spiders)	0.0271691	-0.0240741	0.0784193	0.298752	0.0261481	1.03905
Cognition and Mental Health	Mental health problems ever diagnosed by a professional: Any other type of psychosis or psychotic illness	0.0431569	-0.055694	0.142025	0.392192	0.0504431	0.855557
Cognition and Mental Health	Mental health problems ever diagnosed by a professional: Attention deficit or attention deficit and hyperactivity disorder (ADD/ADHD)	0.237614	0.00591386	0.469328	0.044439	0.118222	2.0099
Cognition and Mental Health	Mental health problems ever diagnosed by a professional: Autism, Asperger's or autistic spectrum disorder	0.232036	0.0702394	0.393875	0.00494826	0.0825705	2.81016
Cognition and Mental Health	Mental health problems ever diagnosed by a professional: Bulimia nervosa	0.153819	0.044383	0.263245	0.00586694	0.0558294	2.75516
Cognition and Mental Health	Mental health problems ever diagnosed by a professional: Depression	0.0778847	0.0632017	0.0925737	2.6283e-25	0.00749439	10.3924
Cognition and Mental Health	Mental health problems ever diagnosed by a professional: Mania, hypomania, bipolar or manic-depression	0.100685	0.0155429	0.185841	0.0204716	0.0434469	2.31743
Cognition and Mental Health	Mental health problems ever diagnosed by a professional: Obsessive compulsive disorder (OCD)	0.0519665	-0.0246348	0.128576	0.183654	0.0390863	1.32953
Cognition and Mental Health	Mental health problems ever diagnosed by a professional: Panic attacks	0.0397407	0.0136648	0.0658204	0.00281848	0.013306	2.98668
Cognition and Mental Health	Mental health problems ever diagnosed by a professional: Psychological over-eating or binge-eating	0.0679915	-0.025679	0.161656	0.154813	0.0477879	1.42278
Cognition and Mental Health	Mental health problems ever diagnosed by a professional: Schizophrenia	0.036156	-0.167215	0.239655	0.727595	0.103826	0.348235
Cognition and Mental Health	Mental health problems ever diagnosed by a professional: Social anxiety or social phobia	0.0503785	-0.00308209	0.103846	0.0647671	0.0272796	1.84675
Cognition and Mental Health	Methods of self-harm used: Ingesting a medication in excess of the normal dose	0.129921	0.091281	0.168572	4.42213e-11	0.0197201	6.58823
Cognition and Mental Health	Methods of self-harm used: Ingesting alcohol or a recreational or illicit drug	0.146686	0.0724529	0.22093	0.000107621	0.0378798	3.8724
Cognition and Mental Health	Methods of self-harm used: Self-injury such as self-cutting, scratching or hitting, etc.	0.11909	0.0774035	0.160789	2.162e-08	0.0212748	5.59771
Cognition and Mental Health	Methods of self-harm used: Something not listed	0.189209	0.0936053	0.284838	0.000104934	0.0487904	3.878
Cognition and Mental Health	Methods of self-harm used: Stopping prescribed medication	0.0974998	-0.0283014	0.223296	0.128733	0.0641817	1.51912
Cognition and Mental Health	Methods of self-harm used: Swallowing dangerous objects or products	0.0673165	-0.172447	0.307215	0.582238	0.122397	0.549984
Cognition and Mental Health	Miserableness	0.0367887	0.0297231	0.0438552	1.89518e-24	0.00360536	10.2039
Cognition and Mental Health	Mood swings	0.0291732	0.0221747	0.0361724	3.09066e-16	0.00357101	8.16946
Cognition and Mental Health	More irritable than usual during worst period of anxiety	0.0173213	-0.00774437	0.0423924	0.17564	0.0127914	1.35414
Cognition and Mental Health	Multiple worries during worst period of anxiety	0.0461387	0.020575	0.0717148	0.000405176	0.0130491	3.53579
Cognition and Mental Health	Nervous feelings	0.0282314	0.0200593	0.0364043	1.28237e-11	0.00416982	6.77042
Cognition and Mental Health	Neuroticism score	0.0370461	0.0304511	0.043641	3.4663e-28	0.00336475	11.01
Cognition and Mental Health	Number of columns displayed in round	-0.0087923	-0.0292634	0.0116784	0.399859	0.0104442	-0.841834
Cognition and Mental Health	Number of correct matches in round	-0.0156655	-0.034304	0.00297303	0.0994877	0.00950944	-1.64736
Cognition and Mental Health	Number of depression episodes	0.0407394	0.0229964	0.0584824	6.80317e-06	0.00905255	4.50032
Cognition and Mental Health	Number of incorrect matches in round	-0.00423966	-0.0109894	0.00251013	0.218287	0.00344377	-1.23111
Cognition and Mental Health	Number of rows displayed in round	-0.0087923	-0.0292634	0.0116784	0.399859	0.0104442	-0.841834
Cognition and Mental Health	Number of symbol digit matches attempted	-0.0083547	-0.014338	-0.00237136	0.00620552	0.00305272	-2.7368
Cognition and Mental Health	Number of symbol digit matches made correctly	-0.00743266	-0.0134893	-0.00137602	0.0161619	0.00309012	-2.4053
Cognition and Mental Health	Number of things worried about during worst period of anxiety	0.0396206	0.0176101	0.0616407	0.000419624	0.0112347	3.52662
Cognition and Mental Health	Number of times heard an un-real voice	0.0784321	-0.0366059	0.19347	0.181753	0.0586929	1.33631
Cognition and Mental Health	Number of times seen an un-real vision	0.0823268	0.00738916	0.157264	0.0313958	0.0382335	2.15326
Cognition and Mental Health	Number of times self-harmed	0.0631198	0.00845075	0.117789	0.0236842	0.0278924	2.26298
Cognition and Mental Health	Number of unenthusiastic/disinterested episodes	0.0381042	0.0160661	0.0601423	0.000702785	0.0112439	3.38887
Cognition and Mental Health	Ongoing addiction to alcohol	0.0352324	-0.0450427	0.115644	0.38988	0.0410264	0.858775
Cognition and Mental Health	Ongoing behavioural or miscellanous addiction	0.0046837	-0.0967806	0.106178	0.927873	0.0517828	0.090449
Cognition and Mental Health	Pairs matching completion status	-0.0218975	-0.049645	0.00584995	0.121921	0.0141569	-1.54678
Cognition and Mental Health	Physical violence by partner or ex-partner as an adult	0.0760193	0.0579475	0.094091	1.67266e-16	0.00922028	8.24479
Cognition and Mental Health	Physically abused by family as a child	0.0923853	0.0768291	0.107942	2.68989e-31	0.00793683	11.6401
Cognition and Mental Health	Professional informed about anxiety	0.0114133	-0.0105743	0.0334036	0.308989	0.0112195	1.01727
Cognition and Mental Health	Professional informed about depression	0.0258885	0.00920793	0.0425724	0.00235294	0.0085122	3.04134
Cognition and Mental Health	Recent changes in speed/amount of moving or speaking	0.0595685	0.033651	0.0854859	6.64869e-06	0.0132232	4.50486
Cognition and Mental Health	Recent easy annoyance or irritability	0.0313626	0.0179996	0.0447255	4.2283e-06	0.00681785	4.60007
Cognition and Mental Health	Recent feelings of depression	0.0569722	0.0426122	0.0713322	7.54058e-15	0.00732652	7.77617
Cognition and Mental Health	Recent feelings of foreboding	0.0372741	0.0212535	0.0532947	5.116e-06	0.00817378	4.5602
Cognition and Mental Health	Recent feelings of inadequacy	0.0580355	0.0428866	0.0731844	6.01409e-14	0.00772903	7.50876
Cognition and Mental Health	Recent feelings of tiredness or low energy	0.061842	0.050396	0.0732881	3.42499e-26	0.00583982	10.5897
Cognition and Mental Health	Recent feelings or nervousness or anxiety	0.037107	0.0238845	0.0503294	3.8e-08	0.00674613	5.50048
Cognition and Mental Health	Recent inability to stop or control worrying	0.0319867	0.0179849	0.0459884	7.55717e-06	0.00714374	4.47758
Cognition and Mental Health	Recent lack of interest or pleasure in doing things	0.0555782	0.0402954	0.070861	1.02579e-12	0.00779733	7.12785
Cognition and Mental Health	Recent poor appetite or overeating	0.0439517	0.0283451	0.0595583	3.4e-08	0.00796254	5.51981
Cognition and Mental Health	Recent restlessness	0.0338766	0.0156085	0.0521447	0.000278482	0.00932044	3.63465
Cognition and Mental Health	Recent thoughts of suicide or self-harm	0.0647282	0.0347417	0.0947147	2.33042e-05	0.0152992	4.23081
Cognition and Mental Health	Recent trouble concentrating on things	0.0522343	0.0366935	0.0677752	4.48538e-11	0.007929	6.58776
Cognition and Mental Health	Recent trouble relaxing	0.0408491	0.0276676	0.0540306	1.25179e-09	0.00672525	6.07399
Cognition and Mental Health	Recent worrying too much about different things	0.0312487	0.0184939	0.0440035	1.5736e-06	0.00650755	4.80192
Cognition and Mental Health	Repeated disturbing thoughts of stressful experience in past month	0.0671046	0.0538305	0.0803786	3.91349e-23	0.00677248	9.90842
Cognition and Mental Health	Restless during period of worst anxiety	-0.00406237	-0.0267613	0.0186361	0.725751	0.0115809	-0.350782
Cognition and Mental Health	Risk taking	0.00904129	0.000904075	0.0171788	0.0294287	0.00415177	2.17769
Cognition and Mental Health	Seen a psychiatrist for nerves, anxiety, tension or depression	0.0696714	0.0588435	0.080501	1.83876e-36	0.00552532	12.6095
Cognition and Mental Health	Seen doctor (GP) for nerves, anxiety, tension or depression	0.0532352	0.0459244	0.0605473	3.33073e-46	0.00373065	14.2697
Cognition and Mental Health	Self-harmed in past year	-0.0132109	-0.115248	0.0887523	0.799563	0.0520221	-0.253949
Cognition and Mental Health	Sensitivity / hurt feelings	0.0181224	0.0110231	0.025222	5.64143e-07	0.00362227	5.00303
Cognition and Mental Health	Severity of manic/irritable episodes	0.0488105	0.0169116	0.0807289	0.00271493	0.0162849	2.99728
Cognition and Mental Health	Severity of problems due to mania or irritability	0.0228452	-0.00478269	0.0504806	0.105121	0.0140997	1.62026
Cognition and Mental Health	Sexual interference by partner or ex-partner without consent as an adult	0.0650621	0.0386712	0.091453	1.35326e-06	0.0134647	4.83204
Cognition and Mental Health	Sexually molested as a child	0.0609835	0.0391504	0.0828167	4.39479e-08	0.0111394	5.4746
Cognition and Mental Health	Sleeping too much	0.0470872	0.0231889	0.0709939	0.000112849	0.0121973	3.86046
Cognition and Mental Health	Someone to take to doctor when needed as a child	-0.0245035	-0.0409495	-0.00805759	0.00349777	0.00839079	-2.92029
Cognition and Mental Health	Stronger worrying (than other people) during period of worst anxiety	-0.00707272	-0.0412625	0.0271138	0.685118	0.0174421	-0.405497
Cognition and Mental Health	Substance of prescription or over-the-counter medication addiction: A painkiller	0.0276358	-0.0743979	0.129684	0.595544	0.0520653	0.53079
Cognition and Mental Health	Substance of prescription or over-the-counter medication addiction: A sedative, benzodiazepine or sleeping tablet	0.152581	0.0540517	0.251142	0.00240689	0.0502862	3.03426
Cognition and Mental Health	Substance of prescription or over-the-counter medication addiction: Something else	0.1201	-0.0197958	0.260028	0.0924827	0.0713918	1.68227
Cognition and Mental Health	Substances taken for anxiety: Drugs or alcohol (more than once)	0.0580031	0.0311861	0.0848257	2.24666e-05	0.013685	4.23844
Cognition and Mental Health	Substances taken for anxiety: Medication prescribed to you (for at least two weeks)	0.0593494	0.0414597	0.0772439	7.94032e-11	0.00912985	6.50059
Cognition and Mental Health	Substances taken for anxiety: Unprescribed medication (more than once)	0.0467154	0.00888542	0.0845502	0.0155124	0.0193034	2.42006
Cognition and Mental Health	Substances taken for depression: Drugs or alcohol (more than once)	0.0739893	0.0506158	0.0973693	5.5152e-10	0.0119286	6.20268
Cognition and Mental Health	Substances taken for depression: Medication prescribed to you (for at least two weeks)	0.0658131	0.0517208	0.0799104	5.60048e-20	0.00719252	9.15021
Cognition and Mental Health	Substances taken for depression: Unprescribed medication (more than once)	0.0486757	0.0159817	0.0813737	0.00352329	0.0166827	2.91773
Cognition and Mental Health	Suffer from 'nerves'	0.01418	0.00568512	0.0226752	0.00106944	0.00433431	3.27157
Cognition and Mental Health	Symbol digit completion status	-0.00405318	-0.0385453	0.0304389	0.817843	0.017598	-0.230321
Cognition and Mental Health	Tense / 'highly strung'	0.042049	0.0327869	0.0513122	5.70969e-19	0.00472612	8.89715
Cognition and Mental Health	Tense, sore, or aching muscles during worst period of anxiety	0.00283383	-0.0204471	0.0261149	0.811431	0.0118781	0.238577
Cognition and Mental Health	Thoughts of death during worst depression	0.0201892	0.00381922	0.036562	0.0156459	0.00835345	2.41687
Cognition and Mental Health	Time to complete round	-0.00595674	-0.0123736	0.000460078	0.0688443	0.00327389	-1.81947
Cognition and Mental Health	Total errors traversing alphanumeric path (trail #2)	0.00783149	-0.0135987	0.0292616	0.473832	0.0109338	0.716268
Cognition and Mental Health	Total errors traversing numeric path (trail #1)	0.0276525	9.06324e-05	0.0552143	0.0492624	0.0140622	1.96645
Cognition and Mental Health	Trouble falling asleep	-0.00185212	-0.0241432	0.0204389	0.870634	0.011373	-0.162853
Cognition and Mental Health	Trouble falling or staying asleep, or sleeping too much	0.0348015	0.0234393	0.0461638	1.9394e-09	0.00579706	6.00331
Cognition and Mental Health	Values entered	0.00313499	-0.00367597	0.00994596	0.366976	0.00347498	0.902161
Cognition and Mental Health	Values wanted	0.000399195	-0.0121169	0.0129153	0.950154	0.00638578	0.0625131
Cognition and Mental Health	Waking too early	0.000788528	-0.0214671	0.0230446	0.944637	0.0113551	0.0694424
Cognition and Mental Health	Worried most days during period of worst anxiety	0.0119598	-0.0222989	0.0462232	0.493846	0.0174813	0.684149
Cognition and Mental Health	Worrier / anxious feelings	0.0156786	0.00861016	0.0227474	1.3781e-05	0.00360654	4.34728
Cognition and Mental Health	Worry too long after embarrassment	0.0400583	0.0330109	0.0471065	8.00568e-29	0.00359606	11.1395
Disease Diagnosis	Abdominal aortic aneurysm	-0.0138889	-0.0629476	0.0351646	0.578937	0.0250273	-0.554951
Disease Diagnosis	Abdominal hernia	0.0060568	-0.0551605	0.0672769	0.846243	0.0312347	0.193912
Disease Diagnosis	Abdominal pain	0.0114913	0.00123891	0.021744	0.0280313	0.00523098	2.19677
Disease Diagnosis	Abnormal findings examination of lungs	-0.0110581	-0.0428999	0.020784	0.496085	0.016246	-0.680668
Disease Diagnosis	Abnormal findings on examination of urine	0.142979	-0.379067	0.663845	0.591045	0.265748	0.538023
Disease Diagnosis	Abnormal function study of cardiovascular system	0.030211	-0.0387158	0.0991416	0.390316	0.0351687	0.859032
Disease Diagnosis	Abnormal granulation tissue	0.00146297	-0.0837726	0.086705	0.973165	0.0434908	0.0336386
Disease Diagnosis	Abnormal heart sounds	-0.00249339	-0.0475934	0.0426096	0.913713	0.0230117	-0.108353
Disease Diagnosis	Abnormal involuntary movements	0.00578446	-0.0441689	0.0557399	0.820458	0.0254875	0.226953
Disease Diagnosis	Abnormal mammogram	0.165288	-0.0863802	0.417152	0.198172	0.128502	1.28627
Disease Diagnosis	Abnormal reflex	-0.132305	-0.531477	0.267078	0.516034	0.203767	-0.649295
Disease Diagnosis	Abnormal results of function study of kidney	9.42341e-05	-0.130557	0.130752	0.998872	0.0666619	0.00141361
Disease Diagnosis	Abnormal results of function study of liver	0.0141035	-0.0125258	0.0407338	0.299257	0.0135869	1.03802
Disease Diagnosis	Abnormal results of function study of pulmonary system	0.0202976	-0.24899	0.289636	0.882562	0.137418	0.147707
Disease Diagnosis	Abnormal results of function study of thyroid	-0.0634332	-0.281303	0.154487	0.568272	0.111184	-0.570527
Disease Diagnosis	Abnormal results of other function studies (bladder, pancreas, placenta, spleen, etc)	-0.0693275	-0.245478	0.106759	0.440382	0.0898401	-0.771677
Disease Diagnosis	Abnormal serum enzyme levels	-0.00526649	-0.112355	0.101821	0.923211	0.0546366	-0.0963912
Disease Diagnosis	Abnormal spermatozoa	-0.00126473	-0.159213	0.156651	0.987477	0.0805695	-0.0156974
Disease Diagnosis	Abnormal sputum	0.123613	-0.0396695	0.286916	0.137887	0.083318	1.48362
Disease Diagnosis	Abnormal weight gain	0.127813	-0.0812429	0.336942	0.230882	0.106698	1.19789
Disease Diagnosis	Abnormality of gait	0.0200982	-0.00696658	0.0471641	0.145526	0.0138091	1.45543
Disease Diagnosis	Abnormality of organs and soft tissues of pelvis complicating pregnancy, childbirth, or the puerperium	-0.00161559	-0.0654506	0.0622066	0.960432	0.0325623	-0.0496154
Disease Diagnosis	Abnormality of red blood cells	-0.0528276	-0.236358	0.130701	0.572638	0.0936369	-0.564175
Disease Diagnosis	Abscess or ulceration of vulva	0.0299495	-0.0962536	0.156185	0.64188	0.0644058	0.465013
Disease Diagnosis	Absent or infrequent menstruation	0.0478431	-0.151133	0.246783	0.637407	0.1015	0.47136
Disease Diagnosis	Acidosis	0.060744	0.0204745	0.101016	0.00311232	0.0205469	2.95636
Disease Diagnosis	Acne	0.0929284	-0.116099	0.301996	0.383605	0.106667	0.8712
Disease Diagnosis	Acquired absence of breast	0.0303494	-0.00348513	0.0641884	0.0787507	0.0172648	1.75788
Disease Diagnosis	Acquired acanthosis nigricans	-0.0192132	-0.191183	0.152772	0.826675	0.0877477	-0.218959
Disease Diagnosis	Acquired coagulation factor deficiency	-0.102621	-0.550724	0.345648	0.653596	0.228709	-0.448696
Disease Diagnosis	Acquired deformities of finger	0.0813264	-0.0427687	0.20544	0.199007	0.0633233	1.28431
Disease Diagnosis	Acquired foot deformities	0.0830406	-0.042071	0.208176	0.193335	0.0638448	1.30066
Disease Diagnosis	Acquired hemolytic anemias	0.213097	-0.109104	0.535304	0.1949	0.164391	1.29628
Disease Diagnosis	Acquired hypothyroidism	-0.0913635	-0.223943	0.0412359	0.17683	0.0676528	-1.35048
Disease Diagnosis	Acquired spondylolisthesis	-0.0142717	-0.0543003	0.0257587	0.484684	0.0204237	-0.698781
Disease Diagnosis	Acquired toe deformities	-0.00684663	-0.0470201	0.0333302	0.738362	0.0204984	-0.334008
Disease Diagnosis	Acromegaly and gigantism	0.434735	0.228972	0.640565	3.46825e-05	0.105016	4.13972
Disease Diagnosis	Actinic keratosis	0.0119068	-0.0187768	0.0425914	0.446921	0.0156554	0.760556
Disease Diagnosis	Acute (transverse) myelitis	-0.0486163	-0.261131	0.163969	0.653926	0.108462	-0.448234
Disease Diagnosis	Acute and chronic tonsillitis	0.0145916	-0.0824741	0.111672	0.76829	0.0495308	0.294595
Disease Diagnosis	Acute appendicitis	0.00227415	-0.0426838	0.0472341	0.921026	0.0229387	0.0991402
Disease Diagnosis	Acute bronchitis and bronchiolitis	0.0032204	-0.109333	0.115786	0.955281	0.0574312	0.056074
Disease Diagnosis	Acute cystitis	-0.00383891	-0.1648	0.157131	0.962717	0.0821275	-0.0467432
Disease Diagnosis	Acute dermatitis due to solar radiation	0.263959	-0.164664	0.692971	0.227611	0.218884	1.20593
Disease Diagnosis	Acute gastritis	0.0337304	-0.0189203	0.0863844	0.20924	0.0268643	1.25559
Disease Diagnosis	Acute inflammatory pelvic disease	0.117536	-0.168546	0.403696	0.420715	0.146	0.80504
Disease Diagnosis	Acute laryngitis and tracheitis	-0.00261225	-0.148733	0.143532	0.97205	0.0745636	-0.0350338
Disease Diagnosis	Acute osteomyelitis	-0.161182	-0.487756	0.165267	0.333248	0.166556	-0.967737
Disease Diagnosis	Acute pain	-0.00151003	-0.162039	0.159036	0.985291	0.0819111	-0.018435
Disease Diagnosis	Acute pancreatitis	-0.00491686	-0.0624141	0.0525834	0.866887	0.0293369	-0.1676
Disease Diagnosis	Acute pericarditis	0.0720681	-0.0547055	0.198853	0.265206	0.064686	1.11412
Disease Diagnosis	Acute periodontitis	0.0433492	-0.123596	0.210328	0.610799	0.0851932	0.508834
Disease Diagnosis	Acute pharyngitis	-0.00130494	-0.0618536	0.0592478	0.966306	0.0308942	-0.0422389
Disease Diagnosis	Acute posthemorrhagic anemia	-0.111852	-0.22667	0.00297419	0.0562253	0.0585847	-1.90923
Disease Diagnosis	Acute prostatitis	0.0100478	-0.103847	0.123913	0.862705	0.0580946	0.172955
Disease Diagnosis	Acute reaction to stress	0.0304587	-0.140859	0.201809	0.727517	0.0874235	0.348404
Disease Diagnosis	Acute renal failure	0.00299612	-0.0150693	0.0210617	0.745138	0.00921715	0.325059
Disease Diagnosis	Acute rheumatic heart disease	-0.117458	-0.397614	0.162863	0.411306	0.143021	-0.821263
Disease Diagnosis	Acute sinusitis	0.133579	-0.00474926	0.271932	0.0584198	0.0705884	1.89236
Disease Diagnosis	Acute tonsillitis	-0.0153931	-0.0979031	0.0671234	0.714612	0.0421002	-0.365629
Disease Diagnosis	Acute upper respiratory infections of multiple or unspecified sites	0.0903733	0.0408771	0.139875	0.000345633	0.0252559	3.57831
Disease Diagnosis	Acute vascular insufficiency of intestine	0.024898	-0.066563	0.116365	0.593661	0.0466668	0.533528
Disease Diagnosis	Adjustment reaction	0.0107495	-0.100329	0.121843	0.849575	0.0566802	0.189651
Disease Diagnosis	Adrenogenital disorders	-0.0350706	-0.496697	0.426779	0.881623	0.235638	-0.148833
Disease Diagnosis	Adverse drug events and drug allergies	0.0345928	-0.0668659	0.136063	0.503993	0.0517707	0.668193
Disease Diagnosis	Adverse effects of antibacterials (not penicillins)	-0.0785618	-0.306406	0.149325	0.499171	0.116269	-0.67569
Disease Diagnosis	Adverse effects of sedatives or other central nervous system depressants and anesthetics	-0.0326258	-0.110699	0.0454549	0.412778	0.0398371	-0.81898
Disease Diagnosis	Adverse reaction to serum or vaccine	-0.0834497	-0.182706	0.0158094	0.099386	0.0506424	-1.64782
Disease Diagnosis	Agorophobia, social phobia, and panic disorder	-0.00604715	-0.0602455	0.0481548	0.826899	0.0276541	-0.218671
Disease Diagnosis	Alcohol-related disorders	0.0162195	-0.00856487	0.0410045	0.199619	0.0126454	1.28264
Disease Diagnosis	Alcoholic liver damage	0.0191045	-0.0430311	0.0812411	0.546761	0.0317024	0.60262
Disease Diagnosis	Alcoholism	0.00729554	-0.0113552	0.0259466	0.443276	0.00951587	0.766671
Disease Diagnosis	Alkalosis	-0.00427044	-0.105691	0.0971543	0.934229	0.0517473	-0.0825249
Disease Diagnosis	Allergic purpura	-0.25664	-0.531003	0.0177758	0.0667678	0.140008	-1.83304
Disease Diagnosis	Allergic reaction to food	0.0483247	-0.0983219	0.194991	0.518374	0.0748299	0.645795
Disease Diagnosis	Allergic rhinitis	0.00276874	-0.0351595	0.0406982	0.886222	0.0193518	0.143074
Disease Diagnosis	Allergies, other	0.00718196	-0.0826747	0.0970501	0.875522	0.0458511	0.156637
Disease Diagnosis	Allergy/adverse effect of penicillin	0.0177127	0.0038416	0.0315845	0.0123206	0.00707745	2.5027
Disease Diagnosis	Alopecia	-0.0929076	-0.232375	0.0465906	0.191714	0.0711726	-1.30539
Disease Diagnosis	Alopecia Areata	-0.251601	-0.660556	0.157433	0.227894	0.208691	-1.20562
Disease Diagnosis	Alteration of consciousness	0.0262894	-0.0455078	0.0980907	0.472975	0.0366333	0.717636
Disease Diagnosis	Altered mental status	0.0214221	-0.00827955	0.0511247	0.157481	0.0151544	1.41359
Disease Diagnosis	Althete's foot	0.121556	-0.0266129	0.269727	0.107853	0.0755971	1.60795
Disease Diagnosis	Alzheimer's disease	-0.0186594	-0.0671546	0.0298341	0.450737	0.0247416	-0.75417
Disease Diagnosis	Amblyopia	0.00606494	-0.0554731	0.0676065	0.846832	0.0313987	0.193159
Disease Diagnosis	Amyloidosis	-0.0198079	-0.139469	0.09986	0.745609	0.0610551	-0.324427
Disease Diagnosis	Anal and rectal conditions	0.0270987	0.00615197	0.0480465	0.0112265	0.0106876	2.53552
Disease Diagnosis	Anal and rectal polyp	0.0189286	-0.00121388	0.0390719	0.0654968	0.0102772	1.84181
Disease Diagnosis	Anaphylactic shock NOS	-0.0265436	-0.152659	0.0995772	0.679966	0.0643474	-0.412505
Disease Diagnosis	Anemia during pregnancy	-0.0178635	-0.0936915	0.0579364	0.644202	0.0386734	-0.461906
Disease Diagnosis	Anemia in neoplastic disease	-0.0124682	-0.0952054	0.0702716	0.767721	0.0422142	-0.295356
Disease Diagnosis	Anemia of chronic disease	0.0082839	-0.079967	0.0965407	0.854035	0.045029	0.183968
Disease Diagnosis	Aneurysm and dissection of heart	0.0368317	-0.0244354	0.0981017	0.2387	0.0312602	1.17823
Disease Diagnosis	Aneurysm of artery of lower extremity	0.111221	-0.0172889	0.239718	0.0898151	0.0655599	1.69648
Disease Diagnosis	Aneurysm of iliac artery	0.0144618	-0.129292	0.15818	0.84367	0.0733255	0.197228
Disease Diagnosis	Aneurysm of other specified artery	0.112395	0.0039381	0.220868	0.0422559	0.0553432	2.03088
Disease Diagnosis	Angina pectoris	0.00990529	-0.00531762	0.0251286	0.202197	0.007767	1.2753
Disease Diagnosis	Anisometropia	-0.0357728	-0.135302	0.0637599	0.481153	0.050782	-0.704439
Disease Diagnosis	Ankylosing spondylitis	0.0835859	-0.00155197	0.168727	0.0543128	0.0434392	1.9242
Disease Diagnosis	Ankylosis of joint	-0.00674575	-0.198012	0.184546	0.944892	0.0975978	-0.0691179
Disease Diagnosis	Anomalies of endocrine glands, congenital	0.238509	0.0402556	0.436811	0.0183906	0.101175	2.3574
Disease Diagnosis	Anomalies of jaw size/symmetry	-0.081496	-0.348017	0.185107	0.549022	0.136022	-0.599138
Disease Diagnosis	Anomalies of pupillary function	0.0693794	-0.0703616	0.209142	0.330485	0.0713072	0.972966
Disease Diagnosis	Anomalies of respiratory system, congenital	-0.0915435	-0.329335	0.146277	0.45052	0.121337	-0.754457
Disease Diagnosis	Anomalies of tooth position/malocclusion	0.0812843	-0.0288853	0.191464	0.148171	0.0562141	1.44598
Disease Diagnosis	Anomalous atrioventricular excitation	0.0111959	-0.121931	0.144349	0.869088	0.0679354	0.164802
Disease Diagnosis	Anorexia	-0.00377516	-0.0562914	0.0487437	0.887947	0.0267954	-0.140889
Disease Diagnosis	Anorexia nervosa	-0.0668998	-0.313523	0.179711	0.594936	0.125822	-0.531703
Disease Diagnosis	Antepartum hemorrhage, abruptio placentae, and placenta previa	0.0423331	-0.0310345	0.115698	0.258069	0.0374313	1.13095
Disease Diagnosis	Anterior horn cell disease	0.0414483	-0.0596769	0.142578	0.421789	0.0515969	0.80331
Disease Diagnosis	Anticoagulants causing adverse effects	0.087531	-0.0081158	0.183182	0.0728714	0.0488017	1.79361
Disease Diagnosis	Antineoplastic and immunosuppressive drugs causing adverse effects	0.0195091	-0.275803	0.314949	0.896999	0.150735	0.129427
Disease Diagnosis	Antisocial/borderline personality disorder	0.203114	0.0391814	0.367056	0.0151676	0.083644	2.42831
Disease Diagnosis	Anxiety disorder	0.0382488	0.0200613	0.0564376	3.76033e-05	0.00928002	4.12163
Disease Diagnosis	Anxiety disorders	0.0188897	-0.0726073	0.110395	0.68575	0.0466862	0.40461
Disease Diagnosis	Aortic aneurysm	0.0355563	-0.0220065	0.0931191	0.226021	0.0293688	1.21068
Disease Diagnosis	Aortic valve disease	0.0276413	-0.0144708	0.0697547	0.198271	0.0214865	1.28645
Disease Diagnosis	Aphakia and other disorders of lens	-0.0278075	-0.12875	0.0731386	0.58925	0.0515031	-0.539919
Disease Diagnosis	Aphasia/speech disturbance	0.0412728	0.00251386	0.0800336	0.0368843	0.019776	2.08702
Disease Diagnosis	Aplastic anemia	-0.046534	-0.117849	0.0247798	0.20092	0.0363846	-1.27895
Disease Diagnosis	Appendiceal conditions	-0.0780756	-0.182645	0.0265029	0.143333	0.0533564	-1.46329
Disease Diagnosis	Appendicitis	0.00317235	-0.0794529	0.0858057	0.940017	0.0421598	0.0752457
Disease Diagnosis	Arrhythmia (cardiac) NOS	-0.00789806	-0.0591207	0.0433255	0.762494	0.0261345	-0.302208
Disease Diagnosis	Arterial dissection	-0.188289	-0.462663	0.0861159	0.178638	0.140003	-1.3449
Disease Diagnosis	Arterial embolism and thrombosis	-0.00505289	-0.0916276	0.0815256	0.908921	0.0441727	-0.114389
Disease Diagnosis	Arterial embolism and thrombosis of lower extremity artery	0.0207471	-0.0542093	0.0957028	0.587472	0.0382427	0.542512
Disease Diagnosis	Arteritis NOS	0.0236515	-0.0756784	0.122991	0.640738	0.0506836	0.46665
Disease Diagnosis	Arthropathy associated with infections	0.0653279	-0.233949	0.364723	0.668832	0.152753	0.427671
Disease Diagnosis	Arthropathy associated with neurological disorders	-0.00194974	-0.198009	0.194126	0.98445	0.100039	-0.0194899
Disease Diagnosis	Arthropathy associated with other disorders classified elsewhere	-0.02187	-0.211388	0.167681	0.821079	0.0967098	-0.226141
Disease Diagnosis	Arthropathy NOS	0.00610282	-0.0033744	0.0155803	0.206913	0.00483543	1.2621
Disease Diagnosis	Arthropod-borne diseases	-0.0512002	-0.292418	0.190075	0.677415	0.123099	-0.415926
Disease Diagnosis	Articular cartilage disorder	0.0282264	-0.0299849	0.0864405	0.341895	0.029701	0.95035
Disease Diagnosis	Ascites (non malignant)	-0.0194615	-0.0595662	0.0206441	0.341553	0.020462	-0.951103
Disease Diagnosis	Aseptic necrosis of bone	0.0698555	-0.00749585	0.147215	0.0767364	0.0394694	1.76987
Disease Diagnosis	Aspergillosis	-0.0344008	-0.160696	0.0919027	0.593442	0.0644406	-0.533838
Disease Diagnosis	Asthma	0.0257269	0.0137728	0.0376818	2.46492e-05	0.00609943	4.21792
Disease Diagnosis	Asthma with exacerbation	0.0554687	-0.068092	0.179045	0.37896	0.0630492	0.879768
Disease Diagnosis	Astigmatism	0.0230104	-0.019545	0.0655701	0.289233	0.0217141	1.0597
Disease Diagnosis	Atherosclerosis	-0.000145333	-0.097486	0.0971904	0.997665	0.0496611	-0.0029265
Disease Diagnosis	Atherosclerosis of aorta	-0.0481547	-0.12452	0.0282079	0.216475	0.0389605	-1.23599
Disease Diagnosis	Atherosclerosis of renal artery	-0.00260971	-0.168257	0.163021	0.975365	0.0845053	-0.0308822
Disease Diagnosis	Atherosclerosis of the extremities	0.0144687	-0.0430223	0.0719578	0.621816	0.0293312	0.493289
Disease Diagnosis	Atopic/contact dermatitis due to other or unspecified	0.0169593	-0.0144395	0.0483594	0.289775	0.0160205	1.0586
Disease Diagnosis	Atrial fibrillation and flutter	0.0149841	-0.00178806	0.0317568	0.0799472	0.00855752	1.75099
Disease Diagnosis	Atrioventricular [AV] block	-0.0618769	-0.190421	0.0666486	0.345403	0.0655743	-0.943616
Disease Diagnosis	Atrioventricular block, complete	0.038685	-0.0191038	0.0964731	0.189491	0.0294837	1.31208
Disease Diagnosis	Atrophic gastritis	0.0889819	-0.000606751	0.17858	0.0515824	0.0457131	1.94653
Disease Diagnosis	Atrophy of edentulous alveolar ridge	0.104839	-0.137023	0.346805	0.395606	0.123452	0.84923
Disease Diagnosis	Atrophy of female genital tract	0.0133684	-0.0701332	0.0968957	0.753718	0.042616	0.313694
Disease Diagnosis	Autism	0.269361	0.100117	0.438561	0.00181025	0.0863265	3.12025
Disease Diagnosis	Autoimmune hemolytic anemias	0.0407053	-0.123171	0.204597	0.626388	0.0836182	0.4868
Disease Diagnosis	Back pain	0.00701419	-0.00964333	0.0236722	0.409203	0.00849897	0.825299
Disease Diagnosis	Bacterial enteritis	-0.00894928	-0.0521042	0.0342076	0.684418	0.0220188	-0.406438
Disease Diagnosis	Bacterial infection NOS	0.00795969	-0.0150102	0.0309302	0.497027	0.0117196	0.679176
Disease Diagnosis	Bacterial pneumonia	0.0368537	-0.0131254	0.0868349	0.148375	0.0255006	1.44521
Disease Diagnosis	Balanoposthitis	0.0872976	-0.017579	0.192172	0.10279	0.0535071	1.63151
Disease Diagnosis	Bariatric surgery	-0.0768923	-0.394737	0.241064	0.63545	0.162223	-0.473993
Disease Diagnosis	Behcet's syndrome	0.0713232	-0.298726	0.441546	0.705651	0.188889	0.377592
Disease Diagnosis	Benign neoplasm of adrenal gland	0.121757	0.0106978	0.232833	0.0316654	0.0566712	2.14849
Disease Diagnosis	Benign neoplasm of bone and articular cartilage	-0.0096352	-0.119141	0.0998838	0.863088	0.0558771	-0.172436
Disease Diagnosis	Benign neoplasm of brain, cranial nerves, meninges	-0.00541457	-0.0663206	0.0554969	0.861681	0.0310773	-0.174229
Disease Diagnosis	Benign neoplasm of breast	0.0205408	-0.033591	0.0746771	0.457055	0.0276205	0.743677
Disease Diagnosis	Benign neoplasm of colon	0.0140583	0.00183817	0.0262788	0.024148	0.00623498	2.25474
Disease Diagnosis	Benign neoplasm of eye	0.000479194	-0.218629	0.219661	0.99658	0.111827	0.00428512
Disease Diagnosis	Benign neoplasm of eye, uveal	0.0134867	-0.152694	0.179722	0.873636	0.0848139	0.159015
Disease Diagnosis	Benign neoplasm of kidney and other urinary organs	0.0654882	-0.0589408	0.189918	0.302262	0.0634845	1.03156
Disease Diagnosis	Benign neoplasm of lip, oral cavity, and pharynx	-0.0166255	-0.0775805	0.0443319	0.592925	0.0311007	-0.534571
Disease Diagnosis	Benign neoplasm of lymph nodes	0.225528	-0.0807961	0.531894	0.149031	0.156309	1.44283
Disease Diagnosis	Benign neoplasm of male genital organs	0.00736621	-0.142371	0.157069	0.923179	0.0763788	0.0964432
Disease Diagnosis	Benign neoplasm of other endocrine glands and related structures	-0.0950232	-0.618598	0.428827	0.722106	0.26727	-0.355532
Disease Diagnosis	Benign neoplasm of other female genital organs	0.0422032	-0.0933526	0.177808	0.541793	0.0691861	0.609996
Disease Diagnosis	Benign neoplasm of other parts of digestive system	-0.00511587	-0.0267747	0.0165433	0.643403	0.0110506	-0.462949
Disease Diagnosis	Benign neoplasm of ovary	0.0220516	-0.0275287	0.0716378	0.383381	0.0252991	0.871636
Disease Diagnosis	Benign neoplasm of parathyroid gland	0.028061	-0.0572798	0.113416	0.51931	0.0435484	0.644364
Disease Diagnosis	Benign neoplasm of pituitary gland and craniopharyngeal duct (pouch)	0.116111	0.0163879	0.215848	0.0224805	0.0508861	2.28178
Disease Diagnosis	Benign neoplasm of respiratory and intrathoracic organs	0.0494337	-0.0491049	0.147977	0.325445	0.0502772	0.983224
Disease Diagnosis	Benign neoplasm of skin	0.00390169	-0.0192511	0.0270552	0.741173	0.011813	0.330287
Disease Diagnosis	Benign neoplasm of spinal cord, meninges	0.0607668	-0.169017	0.290585	0.604257	0.117254	0.518249
Disease Diagnosis	Benign neoplasm of thyroid glands	-0.0118217	-0.12683	0.103202	0.840342	0.0586856	-0.201441
Disease Diagnosis	Benign neoplasm of unspecified sites	-0.00466644	-0.0466045	0.0372738	0.827367	0.0213981	-0.218077
Disease Diagnosis	Bipolar	0.0910573	0.0352567	0.146863	0.00138265	0.0284722	3.19811
Disease Diagnosis	Bladder neck obstruction	0.0335598	-0.010126	0.077244	0.132144	0.0222879	1.50574
Disease Diagnosis	Blindness and low vision	0.00920808	-0.0524911	0.0709098	0.769902	0.0314805	0.292501
Disease Diagnosis	Blood in stool	0.0290118	-0.00674645	0.0647716	0.1118	0.0182448	1.59015
Disease Diagnosis	Bone cancer	0.0656069	-0.0913786	0.222608	0.412745	0.0801027	0.819036
Disease Diagnosis	Bone marrow or stem cell transplant	-0.00361986	-0.199764	0.192571	0.971149	0.100097	-0.0361634
Disease Diagnosis	Breast cancer [female]	-0.0161243	-0.0574679	0.0252229	0.444645	0.0210955	-0.764347
Disease Diagnosis	Breast disorder NOS	-0.0486835	-0.20547	0.108177	0.542887	0.0800309	-0.608308
Disease Diagnosis	Bronchiectasis	0.017394	-0.0162459	0.0510358	0.310867	0.0171642	1.01339
Disease Diagnosis	Bronchitis	-0.00168488	-0.0707141	0.0673505	0.961846	0.0352221	-0.0478358
Disease Diagnosis	Bronchopneumonia and lung abscess	0.0246375	-0.0552224	0.1045	0.545379	0.040746	0.604661
Disease Diagnosis	Bullous dermatoses	-0.243916	-0.787405	0.299137	0.378803	0.277068	-0.880348
Disease Diagnosis	Bundle branch block	0.0173732	-0.0600325	0.0947748	0.659997	0.0394906	0.439932
Disease Diagnosis	Bursitis	-0.00177568	-0.0643892	0.06084	0.955674	0.0319468	-0.0555825
Disease Diagnosis	Bursitis disorders	-0.0713164	-0.24001	0.0974118	0.407385	0.0860858	-0.828434
Disease Diagnosis	Cachexia	-0.01877	-0.200799	0.163262	0.839835	0.0928736	-0.202102
Disease Diagnosis	Calcaneal spur; Exostosis NOS	0.0210366	-0.196916	0.239049	0.849972	0.111231	0.189126
Disease Diagnosis	Calculus of bile duct	0.0312463	-0.0034833	0.0659785	0.0778243	0.0177205	1.76329
Disease Diagnosis	Calculus of kidney	0.0660625	0.0339291	0.0981981	5.58969e-05	0.0163957	4.02927
Disease Diagnosis	Calculus of lower urinary tract	0.0610908	0.000174293	0.122006	0.0493322	0.0310791	1.96566
Disease Diagnosis	Calculus of ureter	0.0613988	0.0218978	0.100902	0.00231588	0.0201548	3.04636
Disease Diagnosis	Cancer of bladder	0.0411777	-0.0234389	0.105793	0.211636	0.0329672	1.24905
Disease Diagnosis	Cancer of brain	0.0723487	-0.00210086	0.146804	0.0568323	0.0379872	1.90455
Disease Diagnosis	Cancer of brain and nervous system	-0.0310684	-0.288351	0.226279	0.812904	0.1313	-0.236621
Disease Diagnosis	Cancer of bronchus; lung	-0.0273574	-0.0619745	0.00725951	0.121395	0.0176617	-1.54897
Disease Diagnosis	Cancer of connective tissue	0.110653	0.011585	0.209729	0.0285911	0.050549	2.18902
Disease Diagnosis	Cancer of esophagus	-0.0288134	-0.0883807	0.0307498	0.343077	0.0303894	-0.948141
Disease Diagnosis	Cancer of eye	0.0599042	-0.0808666	0.2007	0.404272	0.0718347	0.833917
Disease Diagnosis	Cancer of hypopharynx	0.063106	-0.185691	0.311849	0.619061	0.12691	0.497251
Disease Diagnosis	Cancer of intrathoracic organs	0.0467277	-0.194407	0.287923	0.704121	0.123059	0.379717
Disease Diagnosis	Cancer of larynx	-0.0225354	-0.137858	0.092766	0.701691	0.0588273	-0.383077
Disease Diagnosis	Cancer of larynx, pharynx, nasal cavities	0.258766	0.0176202	0.499977	0.0354762	0.123067	2.10265
Disease Diagnosis	Cancer of lip	0.310741	0.0593707	0.562187	0.0154004	0.128289	2.4222
Disease Diagnosis	Cancer of liver and intrahepatic bile duct	-0.0300754	-0.126376	0.0662281	0.540467	0.0491344	-0.612104
Disease Diagnosis	Cancer of major salivary glands	-0.045022	-0.209475	0.119439	0.591523	0.0839086	-0.53656
Disease Diagnosis	Cancer of mouth	0.103591	-0.0433046	0.2505	0.1669	0.0749536	1.38207
Disease Diagnosis	Cancer of nasopharynx	-0.296021	-0.609849	0.0178717	0.0645165	0.160149	-1.84841
Disease Diagnosis	Cancer of of nasal cavities	0.230352	0.00693173	0.453826	0.0433221	0.114017	2.02033
Disease Diagnosis	Cancer of oropharynx	0.0288229	-0.0843907	0.142046	0.617801	0.0577668	0.498953
Disease Diagnosis	Cancer of other endocrine glands	-0.0428217	-0.236981	0.151394	0.66559	0.0990896	-0.432151
Disease Diagnosis	Cancer of other female genital organs	0.0476447	-0.104746	0.200083	0.540077	0.0777745	0.612601
Disease Diagnosis	Cancer of other female genital organs (excluding uterus and ovary)	-0.0100666	-0.116181	0.0960779	0.852516	0.0541553	-0.185883
Disease Diagnosis	Cancer of other lymphoid, histiocytic tissue	0.00193025	-0.0458099	0.0496713	0.936836	0.0243577	0.0792459
Disease Diagnosis	Cancer of other male genital organs	0.240854	-0.0682204	0.549675	0.126546	0.157562	1.52863
Disease Diagnosis	Cancer of prostate	-0.0202862	-0.0418539	0.00127922	0.0652373	0.0110028	-1.84374
Disease Diagnosis	Cancer of stomach	0.056479	-0.0125539	0.125513	0.108805	0.0352213	1.60355
Disease Diagnosis	Cancer of the gums	0.0109198	-0.251038	0.272872	0.934882	0.133649	0.0817051
Disease Diagnosis	Cancer of the mouth floor	0.0554487	-0.208609	0.319483	0.680646	0.134711	0.411611
Disease Diagnosis	Cancer of tongue	0.0124361	-0.0881478	0.113021	0.808526	0.051319	0.24233
Disease Diagnosis	Cancer of urinary organs (incl. kidney and bladder)	0.0184505	-0.0135677	0.0504689	0.258715	0.0163359	1.12944
Disease Diagnosis	Cancer within the respiratory system	-0.000198091	-0.0481151	0.0477191	0.993535	0.0244476	-0.00810267
Disease Diagnosis	Cancer, suspected or other	-0.0350862	-0.0997157	0.0295461	0.287324	0.0329756	-1.064
Disease Diagnosis	Candidiasis	-0.00268402	-0.0347043	0.0293373	0.869499	0.0163374	-0.164287
Disease Diagnosis	Candidiasis of skin and nails	-0.00860186	-0.244651	0.227552	0.943073	0.120487	-0.0713926
Disease Diagnosis	Carbuncle and furuncle	0.0451399	0.00660235	0.0836799	0.0216805	0.0196633	2.29565
Disease Diagnosis	Carcinoid syndrome	-0.103999	-0.383999	0.176097	0.466687	0.142906	-0.727741
Disease Diagnosis	Carcinoma in situ of skin	0.0321902	-0.0249115	0.0892942	0.269206	0.0291347	1.10488
Disease Diagnosis	Cardiac and circulatory congenital anomalies	0.462555	0.0916839	0.833472	0.0145137	0.189243	2.44423
Disease Diagnosis	Cardiac arrest	-0.0289135	-0.0767757	0.0189469	0.236357	0.0244186	-1.18408
Disease Diagnosis	Cardiac conduction disorders	0.0617153	-0.0616385	0.185077	0.326758	0.0629397	0.980546
Disease Diagnosis	Cardiac congenital anomalies	0.0607255	-0.0599896	0.181455	0.324181	0.0615965	0.98586
Disease Diagnosis	Cardiac pacemaker in situ	0.0110011	-0.0196684	0.0416706	0.482032	0.0156477	0.703047
Disease Diagnosis	Cardiac pacemaker/device in situ	0.041571	-0.0691649	0.152302	0.461838	0.0564956	0.735827
Disease Diagnosis	Cardiac shunt/ heart septal defect	0.0570208	-0.0173408	0.131388	0.132877	0.0379426	1.50282
Disease Diagnosis	Cardiogenic shock	0.0443289	-0.102826	0.191474	0.554893	0.075074	0.59047
Disease Diagnosis	Cardiomegaly	0.034726	0.00796174	0.0614917	0.0109895	0.0136559	2.54293
Disease Diagnosis	Cardiomyopathy	0.0262114	-0.337249	0.389964	0.887629	0.185588	0.141234
Disease Diagnosis	Carditis	-0.111548	-0.701068	0.478986	0.711051	0.301293	-0.370232
Disease Diagnosis	Cataplexy and narcolepsy	-0.0506308	-0.30791	0.206753	0.699766	0.131318	-0.385559
Disease Diagnosis	Cataract	0.0119919	-0.000777127	0.0247615	0.0656726	0.0065151	1.84063
Disease Diagnosis	Celiac disease	-0.083606	-0.126151	-0.0410616	0.000117341	0.0217064	-3.85168
Disease Diagnosis	Cellulitis and abscess of face/neck	-0.0659369	-0.143268	0.0113988	0.0946942	0.039457	-1.67111
Disease Diagnosis	Cellulitis and abscess of fingers/toes	0.0475256	-0.0247461	0.119803	0.197462	0.0368763	1.28878
Disease Diagnosis	Cellulitis and abscess of leg, except foot	0.00424173	-0.0187951	0.0272789	0.718187	0.0117537	0.360886
Disease Diagnosis	Cellulitis and abscess of oral soft tissues	0.116854	-0.235346	0.469138	0.515567	0.179737	0.650138
Disease Diagnosis	Cellulitis and abscess of trunk	0.012994	-0.054504	0.080498	0.705953	0.0344408	0.377285
Disease Diagnosis	Central origin vertigo	-0.0323693	-0.49511	0.430839	0.890998	0.236331	-0.136966
Disease Diagnosis	Cerebral aneurysm	0.0305223	-0.0575303	0.118588	0.496905	0.0449314	0.67931
Disease Diagnosis	Cerebral artery occlusion, with cerebral infarction	0.0353622	-0.0011298	0.0718556	0.05753	0.0186191	1.89925
Disease Diagnosis	Cerebral atherosclerosis	0.0949296	0.00418045	0.185689	0.0403476	0.0463059	2.05006
Disease Diagnosis	Cerebral cysts	0.166665	0.0184033	0.314948	0.0275825	0.0756543	2.20299
Disease Diagnosis	Cerebral degeneration, unspecified	-0.0344628	-0.095217	0.0262893	0.266214	0.030996	-1.11185
Disease Diagnosis	Cerebral edema and compression of brain	-0.0320667	-0.122669	0.0585407	0.487879	0.0462283	-0.69366
Disease Diagnosis	Cerebral ischemia	0.0471278	0.00896106	0.0852966	0.0155168	0.0194739	2.42005
Disease Diagnosis	Cerebrovascular disease	-0.0114892	-0.049964	0.0269856	0.558352	0.01963	-0.585288
Disease Diagnosis	Certain early complications of trauma or procedure	0.0197782	-0.070711	0.110273	0.668368	0.046171	0.42837
Disease Diagnosis	Cervical cancer	0.0476336	-0.0745513	0.169845	0.444856	0.0623527	0.763939
Disease Diagnosis	Cervical incompetence	0.0677198	-0.3155	0.45068	0.728905	0.195388	0.346592
Disease Diagnosis	Cervical intraepithelial neoplasia [CIN] [Cervical dysplasia]	0.0420998	-0.00540412	0.0896081	0.0823997	0.0242389	1.73686
Disease Diagnosis	Cervicalgia	0.00630806	-0.0343532	0.0469713	0.761085	0.0207466	0.304054
Disease Diagnosis	Cervicitis and endocervicitis	-0.00197465	-0.0633837	0.0594416	0.94975	0.0313348	-0.0630177
Disease Diagnosis	Changes in skin texture	0.0230595	-0.138723	0.184882	0.779993	0.0825626	0.279297
Disease Diagnosis	Chemotherapy	0.0142789	-0.000706522	0.0292649	0.0618283	0.00764593	1.86752
Disease Diagnosis	Cholangitis	0.00811418	-0.053707	0.0699359	0.796986	0.0315417	0.257252
Disease Diagnosis	Cholecystitis without cholelithiasis	0.0523173	0.0170342	0.0876033	0.0036577	0.018003	2.90603
Disease Diagnosis	Cholelithiasis	0.0252736	0.00549158	0.0450569	0.0122782	0.0100935	2.50395
Disease Diagnosis	Cholelithiasis with acute cholecystitis	0.0321146	-0.0111016	0.0753339	0.145273	0.0220507	1.4564
Disease Diagnosis	Cholelithiasis with other cholecystitis	0.0526507	0.0275808	0.077723	3.85414e-05	0.012792	4.11592
Disease Diagnosis	Cholesteatoma	-0.012301	-0.0964842	0.0718878	0.77458	0.0429535	-0.286381
Disease Diagnosis	Cholesterolosis of gallbladder	0.083046	-0.000736699	0.166841	0.0520575	0.0427528	1.94247
Disease Diagnosis	Chondrocalcinosis	-0.082317	-0.173348	0.00871175	0.0763317	0.0464432	-1.77242
Disease Diagnosis	Chorioretinal inflammations, scars, and other disorders of choroid	-0.0507422	-0.214647	0.113184	0.544018	0.0836359	-0.606703
Disease Diagnosis	Chorioretinal scars	-0.164013	-0.322458	-0.00557355	0.0424674	0.0808364	-2.02895
Disease Diagnosis	Choroidal degenerations	-0.169058	-0.435485	0.0973264	0.213548	0.13591	-1.24389
Disease Diagnosis	Chromosomal anomalies	-0.0138418	-0.240048	0.212398	0.904539	0.115429	-0.119916
Disease Diagnosis	Chromosomal anomalies and genetic disorders	0.0132216	-0.184758	0.211256	0.895875	0.101038	0.130858
Disease Diagnosis	Chronic airway obstruction	0.00521774	-0.0133176	0.0237535	0.581133	0.00945703	0.551732
Disease Diagnosis	Chronic bronchitis	-0.0381817	-0.134377	0.0580192	0.436611	0.0490821	-0.777915
Disease Diagnosis	Chronic cystitis	0.0731238	0.0115597	0.134694	0.0199192	0.0314136	2.32777
Disease Diagnosis	Chronic dermatitis due to solar radiation	0.0180025	-0.0889789	0.124992	0.741544	0.0545864	0.329799
Disease Diagnosis	Chronic fatigue syndrome	0.11585	0.0475254	0.184184	0.000890311	0.0348643	3.32289
Disease Diagnosis	Chronic glomerulonephritis, NOS	-0.00264818	-0.077142	0.0718454	0.944452	0.0380069	-0.0696762
Disease Diagnosis	Chronic hepatitis	0.025483	-0.0837493	0.134739	0.647528	0.0557428	0.457153
Disease Diagnosis	Chronic inflammatory disorders of orbit	0.237589	-0.212294	0.687817	0.300813	0.229708	1.03431
Disease Diagnosis	Chronic inflammatory pelvic disease	0.00419548	-0.0976006	0.106	0.935619	0.051941	0.0807739
Disease Diagnosis	Chronic interstitial cystitis	-0.0258165	-0.14233	0.09073	0.664127	0.0594625	-0.434164
Disease Diagnosis	Chronic laryngitis	0.00160953	-0.207348	0.21061	0.987956	0.106633	0.0150941
Disease Diagnosis	Chronic lymphocytic thyroiditis	-0.00397694	-0.128192	0.120264	0.949969	0.0633884	-0.0627393
Disease Diagnosis	Chronic osteomyelitis	-0.0434304	-0.170489	0.0836309	0.502891	0.0648272	-0.669941
Disease Diagnosis	Chronic pain	0.00218009	-0.0802686	0.0846372	0.95867	0.0420699	0.0518206
Disease Diagnosis	Chronic pancreatitis	0.0388336	-0.0396447	0.117314	0.332119	0.0400412	0.96984
Disease Diagnosis	Chronic passive congestion of liver	-0.0158716	-0.284851	0.253071	0.907922	0.137216	-0.115669
Disease Diagnosis	Chronic pericarditis	-0.14892	-0.327048	0.0291868	0.101269	0.0908708	-1.63881
Disease Diagnosis	Chronic periodontitis	-0.00715323	-0.06628	0.0519762	0.812548	0.0301681	-0.237112
Disease Diagnosis	Chronic pharyngitis and nasopharyngitis	0.0645967	0.00400333	0.125194	0.0366611	0.0309171	2.08935
Disease Diagnosis	Chronic prostatitis	0.0047396	-0.0555865	0.0650581	0.87761	0.0307747	0.154009
Disease Diagnosis	Chronic pulmonary heart disease	-0.0363542	-0.156078	0.0833752	0.551724	0.0610864	-0.595127
Disease Diagnosis	Chronic renal failure [CKD]	0.00966937	-0.0165066	0.0358458	0.469062	0.0133553	0.72401
Disease Diagnosis	Chronic sinusitis	0.00761124	-0.0299392	0.0451631	0.691157	0.0191591	0.397264
Disease Diagnosis	Chronic thyroiditis	-0.231552	-0.722993	0.259244	0.355274	0.250406	-0.924705
Disease Diagnosis	Chronic tonsillitis and adenoiditis	-0.0616536	-0.126067	0.00276163	0.0606599	0.0328649	-1.87597
Disease Diagnosis	Chronic ulcer of skin	0.0189282	-0.0236117	0.061469	0.383155	0.0217045	0.872085
Disease Diagnosis	Chronic vascular insufficiency of intestine	0.160109	-0.0439729	0.364245	0.124176	0.104151	1.53728
Disease Diagnosis	Chronic venous insufficiency [CVI]	0.0620011	-0.032415	0.156424	0.198084	0.0481749	1.287
Disease Diagnosis	Circadian rhythm sleep disorder	-0.147912	-0.450212	0.154536	0.337686	0.15431	-0.958535
Disease Diagnosis	Circulatory disease NEC	-0.00236367	-0.0155125	0.0107852	0.72459	0.0067086	-0.352335
Disease Diagnosis	Circumscribed scleroderma	0.0533763	-0.2185	0.325463	0.700492	0.13882	0.384501
Disease Diagnosis	Cirrhosis of liver without mention of alcohol	0.0278686	-0.0317496	0.0874884	0.359574	0.0304183	0.916177
Disease Diagnosis	Cleft palate	0.00895478	-0.342974	0.361106	0.960238	0.179669	0.0498404
Disease Diagnosis	Coagulation defects complicating pregnancy or postpartum	0.12255	-0.138532	0.383599	0.357443	0.133188	0.920128
Disease Diagnosis	Colon cancer	-0.00519865	-0.0361423	0.0257452	0.741943	0.0157877	-0.329285
Disease Diagnosis	Color vision deficiencies	-0.110397	-0.48045	0.259411	0.558624	0.188677	-0.585107
Disease Diagnosis	Colorectal cancer	-0.123127	-0.459135	0.21303	0.472674	0.171508	-0.717905
Disease Diagnosis	Coma	0.0634392	-0.0233132	0.150198	0.151776	0.0442644	1.43319
Disease Diagnosis	Complex regional/central pain syndrome	0.228145	-0.0980797	0.554691	0.170667	0.166605	1.36937
Disease Diagnosis	Complication due to other implant and internal device	-0.00584972	-0.0366296	0.024931	0.709527	0.0157045	-0.372488
Disease Diagnosis	Complication of amputation stump	0.144232	0.00318859	0.285275	0.0450409	0.0719607	2.00432
Disease Diagnosis	Complication of colostomy or enterostomy	-0.0335148	-0.106741	0.039713	0.369691	0.0373611	-0.89705
Disease Diagnosis	Complication of internal orthopedic device	-0.00366403	-0.0329024	0.0255751	0.80598	0.0149179	-0.245613
Disease Diagnosis	Complications of cardiac/vascular device, implant, and graft	0.0250102	-0.0094397	0.0594613	0.154767	0.0175771	1.42289
Disease Diagnosis	Complications of labor and delivery NEC	0.0049019	-0.0631975	0.0729891	0.887791	0.0347384	0.141109
Disease Diagnosis	Complications of transplants and reattached limbs	0.000428845	-0.0218573	0.0227154	0.969915	0.0113707	0.0377149
Disease Diagnosis	Concussion	0.0286127	-0.10357	0.160811	0.671393	0.067448	0.424219
Disease Diagnosis	Conduct disorders	-0.413423	-0.979754	0.152186	0.152053	0.288576	-1.43263
Disease Diagnosis	Conductive hearing loss	0.0897097	-0.000275633	0.179704	0.0507125	0.0459156	1.95379
Disease Diagnosis	Congenital anomalies of abdominal wall; diaphram	0.0467043	-0.317403	0.410922	0.801514	0.185825	0.251334
Disease Diagnosis	Congenital anomalies of breast	-0.166128	-0.410988	0.0786377	0.18349	0.124881	-1.3303
Disease Diagnosis	Congenital anomalies of esophagus	0.0165815	-0.184462	0.21765	0.871572	0.102586	0.161635
Disease Diagnosis	Congenital anomalies of face and neck	-0.0506043	-0.179065	0.0778729	0.44009	0.0655496	-0.772
Disease Diagnosis	Congenital anomalies of female genital organs	0.0310078	-0.0632628	0.125287	0.51915	0.0481018	0.644628
Disease Diagnosis	Congenital anomalies of genital organs	-0.0912914	-0.417424	0.235075	0.583412	0.166513	-0.548253
Disease Diagnosis	Congenital anomalies of great vessels	0.0201851	-0.0144453	0.0548163	0.253281	0.017669	1.14241
Disease Diagnosis	Congenital anomalies of intestine	0.0563296	-0.0541582	0.166831	0.317704	0.0563782	0.999137
Disease Diagnosis	Congenital anomalies of male genital organs	-0.019655	-0.153532	0.114215	0.773532	0.0683011	-0.28777
Disease Diagnosis	Congenital anomalies of mouth/tongue	0.017562	-0.103284	0.138403	0.775749	0.0616536	0.28485
Disease Diagnosis	Congenital anomalies of muscle, tendon, fascia, and connective tissue	-0.0361165	-0.226722	0.154537	0.71038	0.0972723	-0.371293
Disease Diagnosis	Congenital anomalies of peripheral vascular system	0.0767409	-0.061968	0.21548	0.278255	0.0707854	1.08414
Disease Diagnosis	Congenital anomalies of posterior segment of eye	-0.0284537	-0.334693	0.277893	0.855519	0.156299	-0.182046
Disease Diagnosis	Congenital anomalies of skin	0.130343	-0.0729578	0.3337	0.208961	0.103753	1.25628
Disease Diagnosis	Congenital anomalies of skull and face bones	-0.145079	-0.736634	0.447018	0.63093	0.30209	-0.48025
Disease Diagnosis	Congenital anomalies of stomach	0.00245141	-0.246477	0.251428	0.984602	0.127029	0.0192981
Disease Diagnosis	Congenital anomalies of the eye	-0.0252489	-0.311216	0.260851	0.862641	0.145969	-0.172974
Disease Diagnosis	Congenital anomalies of the integument	-0.067968	-0.529977	0.394126	0.773094	0.235762	-0.28829
Disease Diagnosis	Congenital anomalies of upper limb, including shoulder girdle	-0.286145	-0.578546	0.00625396	0.0550916	0.149183	-1.91808
Disease Diagnosis	Congenital anomalies of urinary system	0.128709	-0.0663866	0.32381	0.196011	0.0995411	1.29303
Disease Diagnosis	Congenital anomaly of fingers/toes	0.232535	-0.114088	0.579419	0.188711	0.176982	1.31389
Disease Diagnosis	Congenital anomaly of gallbladder, bile ducts, liver, pancreas	-0.175636	-0.337421	-0.0138302	0.0333406	0.0825541	-2.12753
Disease Diagnosis	Congenital cataract and lens anomalies	0.165712	-0.033321	0.364821	0.102778	0.101586	1.63124
Disease Diagnosis	Congenital coagulation defects	0.276735	-0.0372126	0.590748	0.0841035	0.160211	1.72731
Disease Diagnosis	Congenital deficiency of other clotting factors (including factor VII)	0.100886	-0.00539184	0.207185	0.0628356	0.0542341	1.86019
Disease Diagnosis	Congenital deformities of feet	0.072086	-0.0515858	0.195782	0.25332	0.0631104	1.14222
Disease Diagnosis	Congenital factor VIII disorder	0.0082309	-0.219702	0.23618	0.943576	0.1163	0.0707728
Disease Diagnosis	Congenital hip dysplasia and deformity	-0.00741669	-0.175557	0.160755	0.931109	0.0858018	-0.0864398
Disease Diagnosis	Congenital hypothyroidism	-0.112845	-0.379646	0.154074	0.4072	0.136183	-0.828624
Disease Diagnosis	Congenital musculoskeletal deformities of spine	0.00923571	-0.165536	0.184039	0.917515	0.0891855	0.103556
Disease Diagnosis	Congenital osteodystrophies	0.0220831	-0.0587083	0.102884	0.592167	0.0412252	0.53567
Disease Diagnosis	Congenital pigmentary anomalies of skin	0.0446287	-0.364426	0.453825	0.83068	0.208773	0.213766
Disease Diagnosis	Congestive heart failure (CHF) NOS	-0.00448913	-0.0346282	0.0256494	0.770335	0.0153768	-0.291942
Disease Diagnosis	Conjunctivitis, infectious	0.0878295	-0.0132036	0.188874	0.0884309	0.0515535	1.70366
Disease Diagnosis	Conjunctivitis, noninfectious	-0.0362842	-0.342523	0.27011	0.816404	0.156324	-0.232109
Disease Diagnosis	Constitutional aplastic anemia	-0.23647	-0.674931	0.202084	0.290569	0.223752	-1.05684
Disease Diagnosis	Contracture of joint	-0.0251675	-0.140518	0.0901959	0.668936	0.0588589	-0.427591
Disease Diagnosis	Contracture of palmar fascia [Dupuytren's disease]	-0.0490448	-0.0799623	-0.0181298	0.00187557	0.0157729	-3.10943
Disease Diagnosis	Contracture of tendon (sheath)	0.0209772	-0.151623	0.193601	0.811731	0.0880734	0.238179
Disease Diagnosis	Contusion	0.0137781	-0.0274064	0.0549642	0.512026	0.0210133	0.655682
Disease Diagnosis	Convulsions	-0.00504962	-0.0414203	0.0313218	0.785521	0.0185569	-0.272116
Disease Diagnosis	Cornea replaced by transplant	0.0210207	-0.131222	0.17328	0.786672	0.0776832	0.270595
Disease Diagnosis	Corneal degenerations	-0.0222534	-0.0882604	0.0437583	0.508768	0.0336795	-0.660741
Disease Diagnosis	Corneal dystrophy	0.0869309	-0.00273153	0.176606	0.0574156	0.0457528	1.90001
Disease Diagnosis	Corneal edema	-0.125618	-0.287915	0.0366844	0.129264	0.0828071	-1.51699
Disease Diagnosis	Corneal opacity	-0.0154202	-0.161049	0.130206	0.835588	0.0742992	-0.207542
Disease Diagnosis	Corneal opacity and other disorders of cornea	-0.0525106	-0.152408	0.0473927	0.302904	0.0509711	-1.0302
Disease Diagnosis	Corneal ulcer	0.0309323	-0.111674	0.173566	0.670766	0.0727721	0.425058
Disease Diagnosis	Corns and callosities	0.164014	0.0603179	0.26774	0.00193776	0.0529214	3.0992
Disease Diagnosis	Coronary atherosclerosis	0.000477554	-0.0132082	0.0141634	0.945474	0.00698256	0.0683924
Disease Diagnosis	Cough	0.00952735	-0.0200792	0.0391351	0.528232	0.015106	0.6307
Disease Diagnosis	Crystal arthropathies	0.00147778	-0.145771	0.148729	0.984307	0.0751281	0.0196701
Disease Diagnosis	Curvature of spine	-0.144067	-0.345532	0.0573909	0.16101	0.102785	-1.40164
Disease Diagnosis	Cushing's syndrome	0.0921757	-0.0862539	0.270668	0.311377	0.0910676	1.01217
Disease Diagnosis	Cutaneous lupus erythematosus	0.108537	-0.0481424	0.265256	0.174601	0.0799588	1.35741
Disease Diagnosis	Cyst and pseudocyst of pancreas	0.0193024	-0.0597629	0.0983753	0.632312	0.0403434	0.478452
Disease Diagnosis	Cyst of bone	0.0425099	-0.0550111	0.140045	0.392937	0.0497627	0.854253
Disease Diagnosis	Cyst of kidney, acquired	0.00695025	-0.0317081	0.0456088	0.724555	0.0197237	0.35238
Disease Diagnosis	Cyst of the salivary gland	-0.0535199	-0.253709	0.146715	0.600327	0.102161	-0.523879
Disease Diagnosis	Cyst or abscess of Bartholin's gland	0.0167144	-0.0637877	0.0972184	0.684051	0.0410735	0.406939
Disease Diagnosis	Cystic fibrosis	0.0597767	-0.348454	0.468207	0.774153	0.208383	0.28686
Disease Diagnosis	Cystic kidney disease	-0.0251936	-0.117234	0.0668481	0.591598	0.04696	-0.53649
Disease Diagnosis	Cystic mastopathy	-0.0336405	-0.107983	0.0407103	0.375155	0.0379341	-0.886815
Disease Diagnosis	Cystitis	0.0277668	-0.0136873	0.0692235	0.189253	0.0211514	1.31276
Disease Diagnosis	Cysts of oral soft tissues	-0.167921	-0.531338	0.195573	0.36508	0.185456	-0.905448
Disease Diagnosis	Cysts of the jaws	0.00650911	-0.099839	0.112865	0.904517	0.0542633	0.119954
Disease Diagnosis	Decreased libido	0.103211	-0.462371	0.66939	0.720754	0.288867	0.357296
Disease Diagnosis	Decubitus ulcer	0.0528548	-0.0686777	0.174388	0.39398	0.0620066	0.852405
Disease Diagnosis	Defibrination syndrome	0.139559	-0.113085	0.392208	0.278962	0.128903	1.08267
Disease Diagnosis	Deficiency anemias	0.10337	-0.11579	0.322591	0.355295	0.111847	0.924206
Disease Diagnosis	Deficiency of humoral immunity	0.020248	-0.105564	0.146078	0.752448	0.0641988	0.315395
Disease Diagnosis	Degeneration of intervertebral disc	-0.0211355	-0.0518953	0.00962479	0.178069	0.015694	-1.34672
Disease Diagnosis	Degenerative and vascular disorders of ear	-0.0253819	-0.144995	0.0942425	0.677491	0.0610329	-0.415873
Disease Diagnosis	Degenerative disease of the spinal cord	-0.00568907	-0.0486883	0.0373114	0.795394	0.021939	-0.259313
Disease Diagnosis	Degenerative skin conditions and other dermatoses	0.00643996	-0.483227	0.496172	0.979435	0.249864	0.0257739
Disease Diagnosis	Delirium dementia and amnestic and other cognitive disorders	0.0201478	-0.0285558	0.0688526	0.417475	0.0248494	0.810798
Disease Diagnosis	Delirium due to conditions classified elsewhere	0.0419406	0.00799249	0.0758906	0.0154603	0.0173214	2.42132
Disease Diagnosis	Dementia with cerebral degenerations	-0.0410643	-0.170212	0.0880489	0.533082	0.0658741	-0.623376
Disease Diagnosis	Dementias	0.000344886	-0.0368367	0.0375261	0.985495	0.01897	0.0181806
Disease Diagnosis	Dental abrasion, erosion and attrition	0.758824	0.19067	1.32792	0.00891238	0.290353	2.61345
Disease Diagnosis	Dental caries	0.0279714	-0.00478279	0.0607272	0.0941802	0.0167121	1.67372
Disease Diagnosis	Dentofacial anomalies, including malocclusion	0.226928	-0.109459	0.563451	0.186173	0.171696	1.32169
Disease Diagnosis	Dependence on respirator [Ventilator] or supplemental oxygen	0.0542151	-0.00950827	0.117942	0.0954199	0.0325138	1.66745
Disease Diagnosis	Depressive episode	0.0411331	0.0260695	0.0561981	8.69353e-08	0.00768619	5.35156
Disease Diagnosis	Derangement of joint, non-traumatic	0.0193908	-0.202864	0.241727	0.864247	0.113437	0.170938
Disease Diagnosis	Dermatitis due to solar radiation	-0.0851353	-0.270305	0.100063	0.367541	0.0944887	-0.90101
Disease Diagnosis	Dermatitis herpetiformis	0.0593043	-0.185591	0.304247	0.635079	0.124971	0.474546
Disease Diagnosis	Dermatomyositis	0.0139343	-0.257695	0.285702	0.919933	0.138657	0.100495
Disease Diagnosis	Dermatophytosis	0.145601	-0.0534486	0.344677	0.151688	0.101569	1.43351
Disease Diagnosis	Dermatophytosis of nail	0.161334	-0.00863806	0.3313	0.0628282	0.0867174	1.86046
Disease Diagnosis	Dermatophytosis of the body	0.114219	-0.130362	0.358779	0.360007	0.124775	0.9154
Disease Diagnosis	Develomental delays and disorders	0.0428744	-0.0409926	0.126744	0.316361	0.0427904	1.00196
Disease Diagnosis	Diabetes insipidus	0.230837	0.0385004	0.423248	0.0186797	0.0981691	2.35142
Disease Diagnosis	Diabetes or abnormal glucose tolerance complicating pregnancy	-0.0377195	-0.190324	0.114776	0.627921	0.0778037	-0.484803
Disease Diagnosis	Diabetic retinopathy	-0.00785317	-0.0509474	0.0352412	0.720961	0.0219869	-0.357174
Disease Diagnosis	Diaper or napkin rash	-0.389341	-0.866491	0.0862737	0.109123	0.242661	-1.60447
Disease Diagnosis	Diaphragmatic hernia	0.00777869	-0.00365263	0.0192103	0.182306	0.00583247	1.33369
Disease Diagnosis	Difficulty in walking	0.0475572	-0.0417324	0.136857	0.296551	0.0455611	1.04381
Disease Diagnosis	Diplopia and disorders of binocular vision	0.0391737	-0.0209729	0.0993241	0.20178	0.030689	1.27648
Disease Diagnosis	Disease of capillaries	-0.0531809	-0.208736	0.102419	0.502872	0.0793875	-0.66989
Disease Diagnosis	Disease of tricuspid valve	0.0200965	-0.0184488	0.0586434	0.306844	0.0196668	1.02185
Disease Diagnosis	Diseases and other conditions of the tongue	0.00102165	-0.0556796	0.057726	0.971829	0.0289308	0.0353136
Disease Diagnosis	Diseases due to other mycobacteria	-0.282468	-0.659331	0.0944416	0.14182	0.192301	-1.46889
Disease Diagnosis	Diseases of esophagus	0.00115587	-0.0704662	0.0727807	0.974767	0.0365433	0.0316303
Disease Diagnosis	Diseases of hair and hair follicles	0.0752376	-0.0697513	0.22024	0.309125	0.073981	1.01699
Disease Diagnosis	Diseases of hard tissues of teeth	0.0497853	-0.334795	0.434475	0.799724	0.19627	0.253657
Disease Diagnosis	Diseases of lips	-0.0226166	-0.0917289	0.0464999	0.521281	0.0352635	-0.641361
Disease Diagnosis	Diseases of nail, NOS	0.0774801	-0.0192957	0.17427	0.116604	0.0493828	1.56897
Disease Diagnosis	Diseases of pancreas	0.00342739	-0.0583222	0.0651795	0.913373	0.0315062	0.108785
Disease Diagnosis	Diseases of pulp and periapical tissues	0.020513	-0.0624356	0.103472	0.627913	0.042326	0.484642
Disease Diagnosis	Diseases of spleen	0.0102094	-0.0589675	0.0793903	0.772389	0.0352964	0.289247
Disease Diagnosis	Diseases of the larynx and vocal cords	0.0316147	-0.0182061	0.0814385	0.213607	0.0254203	1.24368
Disease Diagnosis	Diseases of the oral soft tissues, excluding lesions specific for gingiva and tongue	-0.00049011	-0.0406924	0.039714	0.980937	0.0205123	-0.0238934
Disease Diagnosis	Diseases of the salivary glands	-0.145233	-0.332996	0.0425486	0.129526	0.0958069	-1.51589
Disease Diagnosis	Diseases of thymus gland	-0.268857	-0.707453	0.169829	0.229583	0.223819	-1.20123
Disease Diagnosis	Diseases of white blood cells	0.0236029	-0.0374221	0.0846322	0.448427	0.0311374	0.758023
Disease Diagnosis	Dislocation	0.00297741	-0.04061	0.0465662	0.893496	0.0222392	0.133881
Disease Diagnosis	Disorder of skin and subcutaneous tissue NOS	-0.0100839	-0.0322214	0.0120537	0.371968	0.0112947	-0.892804
Disease Diagnosis	Disorders involving the immune mechanism	0.0180313	-0.239612	0.27579	0.89092	0.131509	0.13711
Disease Diagnosis	Disorders of acoustic nerve	-0.0339543	-0.360924	0.293116	0.838729	0.166873	-0.203474
Disease Diagnosis	Disorders of adrenal glands	0.0136566	-0.0986413	0.125969	0.811619	0.0573023	0.238325
Disease Diagnosis	Disorders of bilirubin excretion	0.0184073	-0.0621066	0.0989233	0.654077	0.0410796	0.448089
Disease Diagnosis	Disorders of calcium/phosphorus metabolism	0.0168133	-0.0238413	0.05747	0.417621	0.0207432	0.810544
Disease Diagnosis	Disorders of conjunctiva	-0.00909726	-0.0714148	0.0532233	0.77479	0.0317962	-0.286111
Disease Diagnosis	Disorders of copper metabolism	0.0434629	-0.57705	0.66505	0.890927	0.317136	0.137048
Disease Diagnosis	Disorders of diaphragm	0.0716423	-0.0503121	0.19359	0.249559	0.062218	1.15147
Disease Diagnosis	Disorders of esophageal motility	0.0125101	-0.0521836	0.0772093	0.704693	0.0330098	0.378983
Disease Diagnosis	Disorders of external ear	-0.0119501	-0.0843012	0.0604027	0.746148	0.0369147	-0.323722
Disease Diagnosis	Disorders of function of stomach	0.0170296	-0.550378	0.585013	0.95311	0.289787	0.0587659
Disease Diagnosis	Disorders of iris and ciliary body	-0.0558317	-0.135288	0.0236231	0.16844	0.0405381	-1.37726
Disease Diagnosis	Disorders of iron metabolism	-0.0448291	-0.113124	0.0234661	0.198257	0.0348445	-1.28655
Disease Diagnosis	Disorders of lacrimal system	-0.0212535	-0.062437	0.0199317	0.311793	0.0210129	-1.01145
Disease Diagnosis	Disorders of magnesium metabolism	0.023439	-0.0282723	0.0751542	0.374316	0.0263853	0.888335
Disease Diagnosis	Disorders of menstruation and other abnormal bleeding from female genital tract	-0.00599252	-0.0580661	0.0460839	0.821555	0.0265696	-0.22554
Disease Diagnosis	Disorders of mineral metabolism	0.547333	0.00364136	1.09154	0.0485863	0.277657	1.97125
Disease Diagnosis	Disorders of muscle, ligament, and fascia	-0.0951105	-0.202254	0.0120344	0.0818866	0.0546658	-1.73985
Disease Diagnosis	Disorders of optic nerve and visual pathways	-0.0375557	-0.146501	0.0714001	0.499284	0.0555897	-0.675587
Disease Diagnosis	Disorders of other cranial nerves	0.0565096	-0.142678	0.255736	0.578209	0.101646	0.555945
Disease Diagnosis	Disorders of parathyroid gland	0.0319961	-0.294454	0.358871	0.847756	0.166773	0.191854
Disease Diagnosis	Disorders of penis	-0.0179073	-0.080436	0.0446179	0.574577	0.0319006	-0.561346
Disease Diagnosis	Disorders of phosphorus metabolism	0.0199104	-0.0478065	0.0876303	0.564434	0.034551	0.576263
Disease Diagnosis	Disorders of porphyrin metabolism	-0.157267	-0.475253	0.160771	0.332387	0.162264	-0.969201
Disease Diagnosis	Disorders of refraction and accommodation; blindness and low vision	-0.0639997	-0.196608	0.0686308	0.344221	0.0676686	-0.945781
Disease Diagnosis	Disorders of sweat glands	0.323335	-0.0949251	0.741799	0.129815	0.213502	1.51443
Disease Diagnosis	Disorders of the autonomic nervous system	-0.0415007	-0.165044	0.0820571	0.510309	0.0630397	-0.658326
Disease Diagnosis	Disorders of the globe	0.0228078	-0.188607	0.23425	0.832547	0.107879	0.211421
Disease Diagnosis	Disorders of the orbit	-0.0972767	-0.306029	0.111532	0.361124	0.106535	-0.913096
Disease Diagnosis	Disorders of the pituitary gland and its hypothalamic control	0.095346	-0.0741003	0.264825	0.270076	0.086469	1.10266
Disease Diagnosis	Disorders of tooth development	0.311186	0.0154163	0.606969	0.0392135	0.15091	2.06206
Disease Diagnosis	Disorders of urea cycle metabolism	-0.198256	-0.762254	0.366886	0.491172	0.288338	-0.687582
Disease Diagnosis	Disorders of uterus, NEC	0.0182622	-0.0161482	0.0526762	0.298267	0.0175582	1.0401
Disease Diagnosis	Disorders of vitreous body	0.0157115	-0.0250679	0.0564923	0.45017	0.0208065	0.755124
Disease Diagnosis	Disorders resulting from impaired renal function	0.162557	-0.023586	0.348751	0.0870112	0.0949968	1.71118
Disease Diagnosis	Displacement of intervertebral disc	-0.0196187	-0.112043	0.0728118	0.67738	0.0471584	-0.416016
Disease Diagnosis	Dissociative disorder	0.172479	-0.0893975	0.434467	0.196846	0.133668	1.29035
Disease Diagnosis	Disturbance of salivary secretion	-0.0155397	-0.188899	0.157855	0.860551	0.0884666	-0.175656
Disease Diagnosis	Disturbance of skin sensation	-0.000397257	-0.0337639	0.0329705	0.981383	0.0170244	-0.0233346
Disease Diagnosis	Disturbances in tooth eruption	0.0228266	-0.0227615	0.0684168	0.326411	0.0232603	0.981355
Disease Diagnosis	Disturbances of amino-acid transport	0.0340356	-0.329319	0.397963	0.854444	0.185677	0.183305
Disease Diagnosis	Disturbances of sensation of smell and taste	0.0303042	-0.196186	0.256864	0.793162	0.115592	0.262166
Disease Diagnosis	Diverticulosis	0.019436	0.00883293	0.0300396	0.00032735	0.00541003	3.59258
Disease Diagnosis	Diverticulum of esophagus, acquired	-0.00897836	-0.142573	0.124613	0.895203	0.0681589	-0.131727
Disease Diagnosis	Dizziness and giddiness (Light-headedness and vertigo)	0.0198249	-0.00397978	0.0436307	0.102625	0.0121458	1.63224
Disease Diagnosis	Duodenal ulcer	-0.0228379	-0.058399	0.0127229	0.208129	0.0181432	-1.25875
Disease Diagnosis	Duodenitis	0.0265608	0.00502827	0.0480942	0.015615	0.0109865	2.41759
Disease Diagnosis	Dyshidrosis	-0.0302553	-0.480221	0.420026	0.895185	0.229735	-0.131696
Disease Diagnosis	Dysmenorrhea	-0.0218626	-0.0779671	0.0342361	0.444983	0.0286218	-0.763843
Disease Diagnosis	Dyspareunia	-0.00740228	-0.0729481	0.0581439	0.824822	0.033442	-0.221347
Disease Diagnosis	Dysphagia	0.0152757	-0.00520933	0.0357616	0.14386	0.010452	1.46152
Disease Diagnosis	Dysplasia of female genital organs	0.0182236	-0.201361	0.237935	0.870819	0.112098	0.162569
Disease Diagnosis	Dysthymic disorder	0.0691178	-0.170409	0.308795	0.571779	0.122284	0.565222
Disease Diagnosis	Dystrophy of female genital tract	0.0787618	-0.021775	0.179337	0.124738	0.0513139	1.5349
Disease Diagnosis	Dysuria	0.0500296	-0.00448593	0.104548	0.0720659	0.0278155	1.79863
Disease Diagnosis	E. coli	0.0166227	-0.0124071	0.0456539	0.261738	0.0148119	1.12225
Disease Diagnosis	Early onset of delivery	-0.0238926	-0.109302	0.0614804	0.583397	0.0435577	-0.548529
Disease Diagnosis	Early or threatened labor; hemorrhage in early pregnancy	0.0278294	-0.0398648	0.0955189	0.42035	0.0345355	0.805821
Disease Diagnosis	Eating disorder	0.0249704	-0.195587	0.245567	0.824406	0.112549	0.221862
Disease Diagnosis	Ectopic pregnancy	-0.0747962	-0.206434	0.0567521	0.265239	0.0671165	-1.11442
Disease Diagnosis	Ectropion or entropion	-0.0120061	-0.0619738	0.0379604	0.637681	0.0254931	-0.470954
Disease Diagnosis	Edema	0.0115561	-0.021082	0.0441953	0.487712	0.0166526	0.693951
Disease Diagnosis	Effects radiation NOS	0.00770325	-0.015842	0.0312491	0.521372	0.0120132	0.641232
Disease Diagnosis	Electrolyte imbalance	-0.079084	-0.181893	0.0237303	0.131645	0.0524563	-1.50762
Disease Diagnosis	Elevated sedimentation rate	0.136486	-0.0691288	0.342168	0.193307	0.10494	1.30062
Disease Diagnosis	Embolism and thrombosis of abdominal aorta	0.305106	-0.000536338	0.61085	0.0504333	0.155991	1.95592
Disease Diagnosis	Emphysema	-0.00314928	-0.0396183	0.0333203	0.865598	0.0186069	-0.169253
Disease Diagnosis	Empyema and pneumothorax	-0.00698915	-0.0554105	0.041433	0.777248	0.0247052	-0.282902
Disease Diagnosis	Encephalitis	-0.128369	-0.234302	-0.0224369	0.0175443	0.0540469	-2.37514
Disease Diagnosis	Encephalitis, non-infectious	0.19245	-0.082334	0.46734	0.16993	0.14025	1.3722
Disease Diagnosis	Encephalopathy, not elsewhere classified	-0.187433	-0.314787	-0.0600849	0.00391773	0.0649733	-2.88476
Disease Diagnosis	Endocarditis	0.0538673	-0.0126436	0.120382	0.112432	0.033936	1.58732
Disease Diagnosis	Endometrial hyperplasia	0.0436695	-0.016615	0.103964	0.155702	0.0307627	1.41956
Disease Diagnosis	Endometriosis	-0.00363611	-0.0372341	0.029962	0.832013	0.0171419	-0.212118
Disease Diagnosis	Enthesopathy	-0.00547064	-0.0238423	0.0129012	0.559469	0.0093734	-0.583634
Disease Diagnosis	Eosinophilia	-0.0908926	-0.266859	0.0850794	0.311355	0.0897816	-1.01237
Disease Diagnosis	Epilepsy	-0.0819348	-0.174099	0.0102322	0.0814273	0.047024	-1.7424
Disease Diagnosis	Epilepsy, recurrent seizures, convulsions	0.00974444	-0.0217601	0.0412499	0.54437	0.0160742	0.606214
Disease Diagnosis	Epiphora	-0.0522576	-0.113245	0.00873313	0.0930778	0.0311177	-1.67935
Disease Diagnosis	Epistaxis or throat hemorrhage	0.0300095	-0.00555413	0.0655744	0.0981592	0.0181454	1.65384
Disease Diagnosis	Erectile dysfunction [ED]	-0.0396347	-0.153816	0.0745222	0.496237	0.0582433	-0.680502
Disease Diagnosis	Erythema nodosum	-0.253766	-0.495241	-0.0123285	0.0393968	0.123182	-2.06008
Disease Diagnosis	Erythematosquamous dermatosis	-0.103848	-0.521958	0.314286	0.626346	0.213333	-0.486787
Disease Diagnosis	Esophageal atresia/tracheoesophageal fistula	-0.0152246	-0.307288	0.276994	0.918643	0.149091	-0.102116
Disease Diagnosis	Esophageal bleeding (varices/hemorrhage)	-0.00160684	-0.0409122	0.0376995	0.936138	0.0200543	-0.0801247
Disease Diagnosis	Esophagitis, GERD and related diseases	0.0163931	-0.00322742	0.0360143	0.101512	0.0100108	1.63753
Disease Diagnosis	Essential hypertension	0.00777518	-0.000174696	0.0157253	0.0552543	0.00405619	1.91687
Disease Diagnosis	Essential tremor	0.0307268	-0.0482345	0.109693	0.445656	0.0402888	0.762663
Disease Diagnosis	Eustachian tube disorders	0.110752	-0.0227531	0.244285	0.103999	0.0681295	1.6256
Disease Diagnosis	Excessive or frequent menstruation	0.0201117	-0.00381933	0.0440441	0.0995321	0.0122104	1.64709
Disease Diagnosis	Excessive vomiting in pregnancy	0.165257	-0.0566152	0.387085	0.144243	0.113177	1.46016
Disease Diagnosis	Exophthalmos	-0.00621739	-0.179431	0.167026	0.943917	0.0883895	-0.0703408
Disease Diagnosis	Extrapyramidal disease and abnormal movement disorders	0.0814064	0.00900959	0.153813	0.027542	0.036942	2.20363
Disease Diagnosis	Extrinsic allergic alveolitis	0.0629924	-0.118336	0.244339	0.495965	0.0925238	0.680823
Disease Diagnosis	Eye infection, viral	-0.0534873	-0.191427	0.0844685	0.447263	0.0703856	-0.759918
Disease Diagnosis	Facial nerve disorders [CN7]	0.0247364	-0.0341848	0.0836608	0.410584	0.0300635	0.822806
Disease Diagnosis	Fasciitis	-0.0278116	-0.11784	0.0622267	0.544879	0.0459379	-0.605417
Disease Diagnosis	Femoral hernia	-0.0276209	-0.0962063	0.0409724	0.429946	0.0349966	-0.789246
Disease Diagnosis	Fever of unknown origin	0.020678	-0.00603122	0.0473883	0.129177	0.0136277	1.51735
Disease Diagnosis	Fibroadenosis of breast	-0.107969	-0.233828	0.0178971	0.0926923	0.0642177	-1.68131
Disease Diagnosis	Fibrosclerosis of breast	0.135872	0.0196995	0.252077	0.0219048	0.0592887	2.29169
Disease Diagnosis	First degree AV block	0.0400356	-0.000187146	0.080259	0.0510757	0.0205221	1.95085
Disease Diagnosis	Flat foot	0.0298973	-0.0855986	0.145418	0.611939	0.0589393	0.507255
Disease Diagnosis	Fluid overload	0.017481	-0.0314735	0.0664363	0.484006	0.0249772	0.699877
Disease Diagnosis	Folate-deficiency anemia	-0.0275657	-0.12536	0.0702281	0.580627	0.0498948	-0.552477
Disease Diagnosis	Fracture of ankle and foot	0.0436574	-0.00299979	0.0903183	0.0666715	0.0238066	1.83383
Disease Diagnosis	Fracture of clavicle or scapula	0.0741865	0.017173	0.131203	0.0107644	0.0290902	2.55022
Disease Diagnosis	Fracture of foot	0.0814188	-0.102339	0.265211	0.385212	0.0937716	0.868267
Disease Diagnosis	Fracture of hand or wrist	0.0320566	0.000108469	0.0640064	0.0492315	0.0163009	1.96656
Disease Diagnosis	Fracture of humerus	0.0674199	0.0250235	0.109821	0.00182932	0.0216333	3.11649
Disease Diagnosis	Fracture of lower limb	0.0227239	-0.0144386	0.0598894	0.230751	0.018962	1.1984
Disease Diagnosis	Fracture of neck of femur	0.00428916	-0.0307182	0.0392981	0.810226	0.0178617	0.240131
Disease Diagnosis	Fracture of patella	0.0228002	-0.0473032	0.0929097	0.523846	0.0357701	0.637409
Disease Diagnosis	Fracture of pelvis	0.0335738	-0.0214557	0.0886081	0.231799	0.0280787	1.1957
Disease Diagnosis	Fracture of radius and ulna	0.0298951	0.00449962	0.0552927	0.0210459	0.0129579	2.30709
Disease Diagnosis	Fracture of ribs	0.0369151	-0.00482168	0.0786533	0.0830034	0.021295	1.73351
Disease Diagnosis	Fracture of tibia and fibula	0.0298156	-0.0121662	0.0717998	0.163942	0.0214205	1.39192
Disease Diagnosis	Fracture of unspecified bones	0.0427126	-0.0516267	0.137053	0.374873	0.0481327	0.887393
Disease Diagnosis	Fracture of unspecified part of femur	0.0533472	-0.0414046	0.148112	0.269841	0.0483495	1.10337
Disease Diagnosis	Fracture of upper limb	0.083231	-0.000384043	0.166857	0.0510745	0.0426663	1.95074
Disease Diagnosis	Fracture of vertebral column without mention of spinal cord injury	-0.00360308	-0.0474047	0.0401995	0.871917	0.0223483	-0.161224
Disease Diagnosis	Frequency of urination and polyuria	0.0627075	0.0313985	0.0940186	8.65475e-05	0.0159751	3.92533
Disease Diagnosis	Functional digestive disorders	-0.020808	-0.0826233	0.041011	0.509421	0.0315403	-0.659728
Disease Diagnosis	Functional disorders of bladder	0.00233132	-0.0497835	0.0544491	0.930133	0.0265907	0.0876744
Disease Diagnosis	Galactorrhea	-0.0656244	-0.656961	0.523202	0.827382	0.300421	-0.218441
Disease Diagnosis	Ganglion and cyst of synovium, tendon, and bursa	0.0127991	-0.0222329	0.0478332	0.473931	0.0178746	0.71605
Disease Diagnosis	Gangrene	-0.0275931	-0.0882585	0.0330728	0.372676	0.030952	-0.891481
Disease Diagnosis	Gastric ulcer	0.0216495	-0.00639772	0.049698	0.130314	0.0143105	1.51284
Disease Diagnosis	Gastritis and duodenitis	0.000633725	-0.0137617	0.0150293	0.931242	0.0073447	0.0862833
Disease Diagnosis	Gastroesophageal laceration-hemorrhage syndrome	0.119141	0.0121259	0.226166	0.0291139	0.0546048	2.18187
Disease Diagnosis	Gastrointestinal complications	-0.0497871	-0.124477	0.0249035	0.191386	0.0381074	-1.30649
Disease Diagnosis	Gastrojejunal ulcer	-0.186712	-0.463942	0.0904287	0.186746	0.141399	-1.32047
Disease Diagnosis	Generalized anxiety disorder	0.0325588	-0.091572	0.156706	0.607213	0.0633406	0.514027
Disease Diagnosis	Generalized convulsive epilepsy	-0.0364551	-0.121186	0.04828	0.399085	0.0432322	-0.84324
Disease Diagnosis	Genital prolapse	-0.0242797	-0.116869	0.0683267	0.607308	0.0472481	-0.513876
Disease Diagnosis	GERD	0.00776483	-0.0052302	0.0207602	0.241547	0.00663029	1.17111
Disease Diagnosis	Giant cell arteritis	0.0507271	-0.0251183	0.126584	0.189932	0.0387025	1.31069
Disease Diagnosis	Gingival and periodontal diseases	0.00972125	-0.0743677	0.0938184	0.820753	0.0429067	0.226567
Disease Diagnosis	Gingivitis	0.140405	-0.0337201	0.314574	0.114058	0.0888617	1.58004
Disease Diagnosis	Glaucoma	0.00435134	-0.0202278	0.0289309	0.728603	0.0125406	0.34698
Disease Diagnosis	Glossitis	0.0172537	-0.08287	0.117386	0.735563	0.051088	0.337725
Disease Diagnosis	Glossodynia	0.41334	0.110467	0.716562	0.00751098	0.154705	2.67179
Disease Diagnosis	Glucocorticoid deficiency	0.0417735	-0.0405104	0.124067	0.319748	0.0419864	0.994928
Disease Diagnosis	Glycosuria or Acetonuria	0.0694225	-0.114417	0.253252	0.459193	0.0937906	0.740186
Disease Diagnosis	Gout	0.0173249	-0.00883423	0.0434841	0.194265	0.0133466	1.29808
Disease Diagnosis	Gouty arthropathy	0.0108195	-0.133971	0.155592	0.88355	0.0738637	0.146479
Disease Diagnosis	Gram negative septicemia	0.0409768	-0.00539554	0.087351	0.0832839	0.0236603	1.73188
Disease Diagnosis	Gram positive septicemia	0.0165766	-0.0537705	0.0869264	0.644195	0.0358927	0.461839
Disease Diagnosis	Graves' disease	-0.0494631	-0.13217	0.0332514	0.24115	0.0422013	-1.17208
Disease Diagnosis	Hallucinations	-0.0119104	-0.0926167	0.0687985	0.772391	0.041178	-0.289242
Disease Diagnosis	Hallux rigidus	-0.0291238	-0.0778042	0.01956	0.240962	0.0248386	-1.17252
Disease Diagnosis	Hallux valgus (Bunion)	0.0139609	-0.0105164	0.03844	0.263632	0.0124894	1.11782
Disease Diagnosis	Hammer toe (acquired)	-0.0180447	-0.0601698	0.0240837	0.401139	0.0214941	-0.839519
Disease Diagnosis	Hearing loss	0.0223754	-0.00166243	0.0464141	0.0680912	0.0122647	1.82438
Disease Diagnosis	Heart failure NOS	0.0115921	-0.0110029	0.0341875	0.314636	0.0115283	1.00554
Disease Diagnosis	Heart transplant/surgery	-0.32959	-0.618228	-0.0408585	0.0252348	0.147312	-2.23736
Disease Diagnosis	Heart valve replaced	0.0377165	-0.00349482	0.0789289	0.0728466	0.0210267	1.79374
Disease Diagnosis	Heartburn	0.0182787	-0.0213572	0.0579171	0.366079	0.0202237	0.903828
Disease Diagnosis	Helminthiases	0.0100598	-0.336855	0.357185	0.95469	0.177105	0.0568013
Disease Diagnosis	Hemangioma and lymphangioma, any site	0.0138372	-0.0325053	0.0601824	0.558412	0.0236455	0.585193
Disease Diagnosis	Hemarthrosis	0.0789922	-0.0703416	0.228346	0.299881	0.0762009	1.03663
Disease Diagnosis	Hematemesis	0.0209861	-0.0204428	0.0624167	0.320798	0.021138	0.992814
Disease Diagnosis	Hematuria	0.0286229	0.0126519	0.0445949	0.000443894	0.00814897	3.51246
Disease Diagnosis	Hemiplegia	0.0313204	-0.008254	0.0708964	0.120865	0.0201918	1.55114
Disease Diagnosis	Hemoglobinuria	-0.614824	-1.10362	-0.126494	0.0136225	0.249148	-2.46771
Disease Diagnosis	Hemoptysis	0.00951358	-0.0314873	0.0505155	0.649271	0.0209193	0.454774
Disease Diagnosis	Hemorrhage from gastrointestinal ulcer	0.00331829	-0.0692943	0.07593	0.928628	0.0370468	0.0895701
Disease Diagnosis	Hemorrhage in early pregnancy	-0.0445264	-0.117838	0.0287541	0.233771	0.037388	-1.19093
Disease Diagnosis	Hemorrhage NOS	-0.0156201	-0.193023	0.161809	0.862995	0.0905251	-0.17255
Disease Diagnosis	Hemorrhage of gastrointestinal tract	0.0229413	0.00185019	0.0440334	0.0330162	0.0107613	2.13185
Disease Diagnosis	Hemorrhage of rectum and anus	0.0253968	0.00720604	0.0435886	0.00621308	0.00928149	2.73629
Disease Diagnosis	Hemorrhage or hematoma complicating a procedure	0.00847748	-0.0163011	0.0332568	0.502504	0.0126425	0.670555
Disease Diagnosis	Hemorrhagic disorder due to intrinsic circulating anticoagulants	0.00336752	-0.198601	0.20537	0.973929	0.103063	0.0326744
Disease Diagnosis	Hemorrhoids	0.0221731	0.00799054	0.0363563	0.00218242	0.00723634	3.06413
Disease Diagnosis	Hepatitis NOS	0.104499	0.0282214	0.180786	0.00725351	0.0389218	2.68485
Disease Diagnosis	Hepatomegaly	0.0294929	-0.0811113	0.140112	0.601255	0.0564383	0.522569
Disease Diagnosis	Hereditary and idiopathic peripheral neuropathy	0.0974272	-0.0324036	0.227264	0.141348	0.0662433	1.47075
Disease Diagnosis	Hereditary disturbances in tooth structure	0.0855169	-0.207091	0.378206	0.566822	0.149331	0.572667
Disease Diagnosis	Hereditary retinal dystrophies	-0.0236829	-0.185916	0.138566	0.774796	0.0827801	-0.286094
Disease Diagnosis	Herpes simplex	0.00064338	-0.120295	0.121596	0.991681	0.0617105	0.0104258
Disease Diagnosis	Herpes zoster	-0.100996	-0.189807	-0.0121818	0.0258081	0.0453136	-2.22883
Disease Diagnosis	Herpes zoster with nervous system complications	0.00761795	-0.153567	0.16883	0.926201	0.0822511	0.0926182
Disease Diagnosis	Hidradenitis	0.0897563	-0.0586548	0.238175	0.235886	0.0757238	1.18531
Disease Diagnosis	Hirsutism	0.0118209	-0.372303	0.396177	0.951919	0.1961	0.0602798
Disease Diagnosis	HIV infection, symptomatic	0.0706016	-0.130695	0.271945	0.491879	0.102726	0.687278
Disease Diagnosis	Hodgkin's disease	-0.0566497	-0.173007	0.0597154	0.339981	0.0593699	-0.954182
Disease Diagnosis	Hormones and synthetic substitutes causing adverse effects in therapeutic use	-0.00399992	-0.0891563	0.0811672	0.926649	0.0434526	-0.0920523
Disease Diagnosis	Human immunodeficiency virus [HIV] disease	0.209179	-0.0576806	0.475992	0.124447	0.136129	1.53662
Disease Diagnosis	Hydrocele	0.0325237	-0.0181261	0.0831728	0.208184	0.0258414	1.25859
Disease Diagnosis	Hydrocephalus	-0.00455382	-0.0751101	0.0660066	0.899339	0.0360002	-0.126494
Disease Diagnosis	Hydronephrosis	0.00470761	-0.0296815	0.0390973	0.788466	0.0175457	0.268305
Disease Diagnosis	Hyperaldosteronism	0.0660652	-0.136218	0.268362	0.522105	0.103212	0.640089
Disease Diagnosis	Hypercholesterolemia	0.00148863	-0.008937	0.0119144	0.779589	0.00531927	0.279856
Disease Diagnosis	Hyperchylomicronemia	-0.304083	-0.923128	0.313757	0.335113	0.315224	-0.964656
Disease Diagnosis	Hyperemesis gravidarum	0.119598	-0.0601193	0.299325	0.192104	0.0916974	1.30427
Disease Diagnosis	Hyperglyceridemia	0.069115	-0.128788	0.267042	0.493677	0.100983	0.684419
Disease Diagnosis	Hyperhidrosis	-0.0071267	-0.0778404	0.0635893	0.843415	0.0360796	-0.197527
Disease Diagnosis	Hyperlipidemia	0.00194415	-0.0214178	0.0253063	0.870435	0.0119195	0.163107
Disease Diagnosis	Hypermetropia	0.0670848	-0.0207407	0.154924	0.134394	0.0448159	1.4969
Disease Diagnosis	Hyperosmolality and/or hypernatremia	0.0219862	-0.0490446	0.0930175	0.544053	0.0362405	0.606675
Disease Diagnosis	Hyperparathyroidism	0.0314527	-0.0234933	0.086405	0.261913	0.0280369	1.12183
Disease Diagnosis	Hyperplasia of prostate	0.0115468	-0.005146	0.0282401	0.175179	0.00851698	1.35574
Disease Diagnosis	Hyperpotassemia	0.0333	-0.00923231	0.0758334	0.124896	0.0217007	1.53451
Disease Diagnosis	Hypersensitivity angiitis	0.016573	-0.25014	0.283415	0.903086	0.136144	0.121732
Disease Diagnosis	Hypertension complicating pregnancy, childbirth, and the puerperium	0.0225953	-0.0471703	0.0923527	0.525529	0.0355905	0.634867
Disease Diagnosis	Hypertensive chronic kidney disease	0.00303339	-0.0507709	0.056838	0.912013	0.0274514	0.110501
Disease Diagnosis	Hypertensive heart and/or renal disease	-0.00739378	-0.246281	0.231406	0.951617	0.121837	-0.0606861
Disease Diagnosis	Hypertensive heart disease	-0.0206315	-0.156454	0.115192	0.765915	0.0692975	-0.297724
Disease Diagnosis	Hypertrophic obstructive cardiomyopathy	-0.0481112	-0.193713	0.0974944	0.517182	0.0742886	-0.647626
Disease Diagnosis	Hypertrophy of breast (Gynecomastia)	-0.0140433	-0.0873145	0.0592346	0.707187	0.0373867	-0.375623
Disease Diagnosis	Hypertrophy of female genital organs	0.029147	-0.0294372	0.0877385	0.32952	0.0298936	0.975025
Disease Diagnosis	Hypertrophy of salivary gland	-0.130561	-0.368509	0.107408	0.282135	0.121413	-1.07535
Disease Diagnosis	Hyperventilation	0.0638465	-0.0574071	0.185116	0.302088	0.061872	1.03191
Disease Diagnosis	Hypoglycemia	0.0264512	-0.0202048	0.0731089	0.266484	0.0238049	1.11116
Disease Diagnosis	Hypoparathyroidism	-0.0115605	-0.125806	0.102703	0.842798	0.058298	-0.198301
Disease Diagnosis	Hypopotassemia	0.00381451	-0.0277309	0.0353611	0.812659	0.0160952	0.236997
Disease Diagnosis	Hyposmolality and/or hyponatremia	0.0377713	0.00914183	0.0664027	0.00971717	0.0146079	2.58568
Disease Diagnosis	Hypotension	-0.0175436	-0.0627906	0.0277047	0.447292	0.0230859	-0.759929
Disease Diagnosis	Hypotension NOS	0.00224566	-0.0209711	0.0254629	0.84964	0.0118455	0.189579
Disease Diagnosis	Hypothermia/Chills	-0.0142397	-0.112265	0.0837893	0.775865	0.0500148	-0.284709
Disease Diagnosis	Hypothyroidism NOS	0.0174372	0.0023359	0.0325395	0.0236304	0.00770524	2.26304
Disease Diagnosis	Hypotony of eye	-0.282586	-0.557137	-0.00812332	0.0436075	0.140032	-2.01801
Disease Diagnosis	Hypoventilation	0.0737666	-0.0793622	0.226917	0.345078	0.0781378	0.944058
Disease Diagnosis	Hypovolemia	0.0153205	-0.0100884	0.0407303	0.237297	0.0129642	1.18176
Disease Diagnosis	Iatrogenic endocrine disorders	0.142468	-0.0343538	0.319319	0.114326	0.0902305	1.57893
Disease Diagnosis	Iatrogenic hypotension	-0.020117	-0.116232	0.0759987	0.681639	0.0490386	-0.410228
Disease Diagnosis	Ichthyosis congenita	-0.128842	-0.603681	0.346135	0.59487	0.242335	-0.531669
Disease Diagnosis	Ileostomy status	-0.00144291	-0.0521163	0.0492318	0.955493	0.0258545	-0.0558088
Disease Diagnosis	Immunity deficiency	0.0653737	-0.105335	0.236117	0.45295	0.0871141	0.750438
Disease Diagnosis	Impacted cerumen	0.0154774	-0.0805786	0.111543	0.752137	0.0490133	0.315781
Disease Diagnosis	Impaction of intestine	0.073778	-0.016948	0.164516	0.11097	0.0462951	1.59365
Disease Diagnosis	Impaired fasting glucose	0.0332002	-0.0295251	0.0959282	0.299558	0.0320041	1.03737
Disease Diagnosis	Impetigo	-0.0504542	-0.364459	0.263512	0.752799	0.160187	-0.314971
Disease Diagnosis	Infantile cerebral palsy	0.12598	-0.0330596	0.285036	0.120505	0.0811513	1.55241
Disease Diagnosis	Infection of the eye	-0.0607858	-0.195111	0.0735487	0.375121	0.068538	-0.886892
Disease Diagnosis	Infection/inflammation of internal prosthetic device; implant; and graft	0.0187454	-0.0320062	0.0694993	0.469118	0.0258949	0.723903
Disease Diagnosis	Infections of genitourinary tract during pregnancy	0.0491867	-0.0804322	0.178789	0.456967	0.0661236	0.74386
Disease Diagnosis	Infectious and parasitic complications affecting pregnancy	0.0121201	-0.21337	0.237369	0.916045	0.114923	0.105463
Disease Diagnosis	Infectious mononucleosis	0.205772	-0.0336584	0.445161	0.092046	0.122137	1.68477
Disease Diagnosis	Infective connective tissue disorders	0.0365991	-0.148722	0.22194	0.698715	0.0945614	0.387041
Disease Diagnosis	Infertility, female	0.0348314	-0.036418	0.106072	0.337935	0.036347	0.958301
Disease Diagnosis	Infertility, male	0.0696157	-0.266964	0.407045	0.685623	0.172158	0.404371
Disease Diagnosis	Infestation (lice, mites)	0.0308025	-0.261477	0.323137	0.836368	0.14915	0.20652
Disease Diagnosis	Inflammation of eyelids	-0.0126723	-0.0515986	0.0262547	0.523437	0.0198608	-0.638059
Disease Diagnosis	Inflammation of the eye	-0.167581	-0.345093	0.00992098	0.0642555	0.0905623	-1.85045
Disease Diagnosis	Inflammatory and toxic neuropathy	0.00168746	-0.037237	0.0406125	0.932287	0.0198597	0.0849689
Disease Diagnosis	Inflammatory conditions of jaw	0.0379592	-0.117074	0.193017	0.63131	0.0791112	0.479822
Disease Diagnosis	Inflammatory disease of breast	0.0550852	-0.0214371	0.13162	0.158302	0.0390486	1.41068
Disease Diagnosis	Inflammatory disease of cervix, vagina, and vulva	0.0188501	-0.137923	0.175687	0.813728	0.0800188	0.23557
Disease Diagnosis	Inflammatory diseases of female pelvic organs	0.295441	-0.154318	0.746002	0.198313	0.229878	1.28521
Disease Diagnosis	Inflammatory diseases of uterus, except cervix	0.00964116	-0.111399	0.130697	0.875947	0.061763	0.156099
Disease Diagnosis	Influenza	-0.0197141	-0.0763038	0.0368788	0.49471	0.0288739	-0.682764
Disease Diagnosis	Infusion and transfusion reaction	0.0851385	-0.3776	0.548038	0.718431	0.236173	0.360491
Disease Diagnosis	Ingrowing nail	0.00581693	-0.0645723	0.076211	0.871333	0.0359154	0.161962
Disease Diagnosis	Inguinal hernia	-0.00419818	-0.0198816	0.0114849	0.599819	0.00800158	-0.524668
Disease Diagnosis	Injuries to the nervous system	0.0632252	0.0146095	0.111844	0.0108067	0.0248055	2.54884
Disease Diagnosis	Insomnia	0.278195	-0.0244735	0.581091	0.0717186	0.154539	1.80016
Disease Diagnosis	Insulin pump user	-0.0772501	-0.303674	0.149244	0.503727	0.115558	-0.668494
Disease Diagnosis	Internal derangement of knee	-0.0181284	-0.0347579	-0.00149913	0.0326268	0.00848431	-2.13669
Disease Diagnosis	Intestinal disaccharidase deficiencies and disaccharide malabsorption	-0.00678536	-0.129165	0.115614	0.913469	0.0624486	-0.108655
Disease Diagnosis	Intestinal e.coli	-0.273023	-0.604472	0.058337	0.106336	0.169061	-1.61494
Disease Diagnosis	Intestinal helminthiases	0.00691644	-0.155411	0.169269	0.933445	0.0828327	0.0834989
Disease Diagnosis	Intestinal infection	0.0599298	-0.0327981	0.152667	0.205261	0.047315	1.26661
Disease Diagnosis	Intestinal infection due to C. difficile	0.0474588	-0.0171201	0.112043	0.149775	0.0329509	1.44029
Disease Diagnosis	Intestinal infection due to protozoa	-0.125803	-0.368824	0.117322	0.310349	0.124043	-1.01419
Disease Diagnosis	Intestinal malabsorption (non-celiac)	0.0792854	-0.0126578	0.171241	0.0910078	0.0469159	1.68995
Disease Diagnosis	Intracerebral hemorrhage	-0.00517634	-0.0624214	0.0520689	0.859328	0.0292068	-0.177231
Disease Diagnosis	Intracranial hemorrhage	0.0354621	-0.123426	0.194367	0.661805	0.0810737	0.437406
Disease Diagnosis	Intracranial hemorrhage (injury)	0.0252656	-0.0323403	0.082873	0.389998	0.0293915	0.859624
Disease Diagnosis	Iron deficiency anemia secondary to blood loss (chronic)	0.0558206	-0.0253416	0.136992	0.177681	0.041414	1.34787
Disease Diagnosis	Iron deficiency anemias, unspecified or not due to blood loss	0.0130298	-0.00507541	0.0311358	0.158387	0.00923771	1.4105
Disease Diagnosis	Irregular menstrual bleeding	0.00610072	-0.0300911	0.042293	0.741109	0.0184654	0.330386
Disease Diagnosis	Irregular menstrual cycle	-0.0181795	-0.0715318	0.0351743	0.504232	0.0272213	-0.66784
Disease Diagnosis	Irregular menstrual cycle/bleeding	0.0525711	0.000576839	0.104571	0.0475212	0.0265307	1.98152
Disease Diagnosis	Irritable Bowel Syndrome	0.0452241	0.0229354	0.0675147	6.9896e-05	0.0113728	3.97652
Disease Diagnosis	Jakob-Creutzfeldt disease	-0.043223	-0.413818	0.327281	0.81915	0.189033	-0.228654
Disease Diagnosis	Jaundice (not of newborn)	0.054358	-0.00352586	0.112244	0.0656874	0.0295336	1.84055
Disease Diagnosis	Jaw disease NOS	-0.00623776	-0.119731	0.10727	0.91422	0.0579119	-0.107711
Disease Diagnosis	Joint effusions	0.0318476	-0.0133827	0.0770802	0.167579	0.0230779	1.38
Disease Diagnosis	Joint/ligament sprain	0.0291692	-0.107827	0.16618	0.676461	0.0699036	0.417277
Disease Diagnosis	Juvenile osteochondrosis	-0.106065	-0.234855	0.0227381	0.106515	0.0657158	-1.61399
Disease Diagnosis	Juvenile rheumatoid arthritis	-0.0989621	-0.376382	0.178486	0.484448	0.141555	-0.699107
Disease Diagnosis	Keloid scar	0.0971156	-0.0357586	0.230013	0.15203	0.0678048	1.43228
Disease Diagnosis	Keratitis	0.00686129	-0.135064	0.148806	0.924512	0.0724207	0.094742
Disease Diagnosis	Keratoconjunctivitis	0.215914	-0.130643	0.562748	0.222216	0.176956	1.22015
Disease Diagnosis	Keratoconus	0.0575447	-0.141655	0.256767	0.571284	0.101644	0.566139
Disease Diagnosis	Keratoderma, acquired	0.0364511	-0.192934	0.265885	0.755455	0.117058	0.311393
Disease Diagnosis	Kidney replaced by transpant	-0.0314756	-0.128663	0.0657172	0.525555	0.0495881	-0.63474
Disease Diagnosis	Known or suspected fetal abnormality affecting management of mother	-0.00792206	-0.0482993	0.0324484	0.700537	0.0205972	-0.384619
Disease Diagnosis	Kyphoscoliosis and scoliosis	-0.0217617	-0.0664434	0.0229228	0.33979	0.0227982	-0.954534
Disease Diagnosis	Kyphosis (acquired)	0.204052	-0.0759817	0.484207	0.153326	0.142936	1.42757
Disease Diagnosis	Labyrinthitis	-0.0255514	-0.0900432	0.0389448	0.43745	0.0329062	-0.776491
Disease Diagnosis	Lack of coordination	0.0330703	-0.0484705	0.114616	0.426679	0.0416052	0.79486
Disease Diagnosis	Lack of normal physiological development, unspecified	0.100158	-0.257504	0.457941	0.583167	0.182542	0.548684
Disease Diagnosis	Lagophthalmos	-0.0857976	-0.336893	0.165313	0.503036	0.128117	-0.669679
Disease Diagnosis	Large cell lymphoma	0.0510105	-0.0164208	0.118445	0.138164	0.0344051	1.48264
Disease Diagnosis	Late effects of cerebrovascular disease	0.0207793	-0.0234893	0.0650491	0.35757	0.0225866	0.919982
Disease Diagnosis	Laxity of ligament or hypermobility syndrome	0.00612737	-0.076919	0.0891792	0.885019	0.0423734	0.144604
Disease Diagnosis	Learning disorder	0.00916133	-0.1252	0.14354	0.893691	0.0685605	0.133624
Disease Diagnosis	Left bundle branch block	-0.0111473	-0.0451246	0.0228296	0.5202	0.0173351	-0.643047
Disease Diagnosis	Leukemia	-0.00924361	-0.0880912	0.069606	0.818265	0.0402294	-0.229773
Disease Diagnosis	Leukoplakia of oral mucosa	0.0656953	-0.036021	0.167426	0.205526	0.0519033	1.26572
Disease Diagnosis	Lipoma	0.0408747	-0.00257327	0.0843237	0.0651988	0.0221679	1.84387
Disease Diagnosis	Lipoma of skin and subcutaneous tissue	0.00256627	-0.0273943	0.0325279	0.866679	0.0152865	0.167878
Disease Diagnosis	Lipoprotein disorders	0.131624	-0.109745	0.372982	0.285099	0.123142	1.06888
Disease Diagnosis	Liver abscess and sequelae of chronic liver disease	-0.0149099	-0.0797978	0.0499769	0.652446	0.0331055	-0.450376
Disease Diagnosis	Liver replaced by transplant	0.160179	-0.032043	0.352429	0.102445	0.0980868	1.63304
Disease Diagnosis	Localized adiposity	0.0478333	-0.18672	0.282472	0.689428	0.119713	0.399565
Disease Diagnosis	Loose body in joint	0.00799178	-0.0977456	0.113736	0.882238	0.0539509	0.148131
Disease Diagnosis	Lordosis (acquired)	0.0445293	-0.178927	0.268018	0.696125	0.114025	0.390523
Disease Diagnosis	Lower gastrointestinal congenital anomalies	-0.11642	-0.524994	0.292214	0.576525	0.208487	-0.558406
Disease Diagnosis	Lump or mass in breast	0.0238498	-0.0274637	0.0751704	0.362336	0.026184	0.910855
Disease Diagnosis	Lung disease due to external agents	-0.0271846	-0.177438	0.123077	0.722889	0.0766643	-0.354593
Disease Diagnosis	Lung transplant	-0.0952918	-0.387345	0.196884	0.522578	0.149069	-0.639244
Disease Diagnosis	Lyme disease	-0.1037	-0.392508	0.185185	0.481643	0.14739	-0.703575
Disease Diagnosis	Lymphadenitis	0.00494926	-0.0283244	0.0382238	0.77064	0.0169768	0.29153
Disease Diagnosis	Lymphoid leukemia	0.0852773	-0.133811	0.304376	0.445501	0.111785	0.762869
Disease Diagnosis	Lymphoid leukemia, acute	0.0879945	-0.143068	0.319114	0.455465	0.117918	0.746234
Disease Diagnosis	Lymphoid leukemia, chronic	-0.0233388	-0.0967409	0.0500611	0.533129	0.0374489	-0.623217
Disease Diagnosis	Lymphosarcoma	0.156823	-0.43351	0.747881	0.602554	0.30156	0.520038
Disease Diagnosis	Macroglobulinemia	-0.0110941	-0.202168	0.179947	0.909379	0.0974702	-0.113821
Disease Diagnosis	Macular degeneration (senile) of retina NOS	0.00277766	-0.0249319	0.0304881	0.844244	0.014138	0.196467
Disease Diagnosis	Major depressive disorder	-0.00153666	-0.0965406	0.0934779	0.97471	0.0484768	-0.0316989
Disease Diagnosis	Major puerperal infection	-0.309324	-0.632866	0.0132219	0.0604745	0.164564	-1.87966
Disease Diagnosis	Malaise and fatigue	0.0257633	-0.00267686	0.0542049	0.0758226	0.014511	1.77543
Disease Diagnosis	Malignant neoplasm of bladder	0.00395809	-0.033366	0.0412812	0.83534	0.0190424	0.207857
Disease Diagnosis	Malignant neoplasm of female breast	0.0150212	-0.00262339	0.0326671	0.0952158	0.00900304	1.66846
Disease Diagnosis	Malignant neoplasm of gallbladder and extrahepatic bile ducts	0.0684213	-0.0424539	0.179307	0.226488	0.0565745	1.2094
Disease Diagnosis	Malignant neoplasm of head, face, and neck	-0.10128	-0.378542	0.176052	0.474075	0.141496	-0.71578
Disease Diagnosis	Malignant neoplasm of kidney, except pelvis	0.024443	-0.0279898	0.0768766	0.36088	0.0267518	0.913696
Disease Diagnosis	Malignant neoplasm of liver, primary	0.104387	-0.0156546	0.224426	0.0883066	0.0612442	1.70444
Disease Diagnosis	Malignant neoplasm of other and ill-defined sites within the digestive organs and peritoneum	-0.00587562	-0.0300085	0.0182573	0.633224	0.0123127	-0.477199
Disease Diagnosis	Malignant neoplasm of other urinary organs	-0.0334679	-0.169846	0.102892	0.630496	0.0695712	-0.48106
Disease Diagnosis	Malignant neoplasm of ovary	0.0426955	-0.0147397	0.100143	0.145163	0.0293099	1.45669
Disease Diagnosis	Malignant neoplasm of ovary and other uterine adnexa	0.06157	-0.0942956	0.217546	0.438949	0.0795795	0.773693
Disease Diagnosis	Malignant neoplasm of rectum, rectosigmoid junction, and anus	-0.0370973	-0.0752263	0.00103065	0.0565246	0.019453	-1.90702
Disease Diagnosis	Malignant neoplasm of renal pelvis	-0.0471429	-0.240886	0.146566	0.633388	0.0988311	-0.477005
Disease Diagnosis	Malignant neoplasm of retroperitoneum and peritoneum	-0.0327768	-0.150174	0.0846518	0.584253	0.0599125	-0.547077
Disease Diagnosis	Malignant neoplasm of small intestine, including duodenum	-0.0543963	-0.176667	0.0678743	0.383219	0.0623829	-0.871974
Disease Diagnosis	Malignant neoplasm of testis	0.0349551	-0.0934016	0.163348	0.593566	0.0655064	0.533614
Disease Diagnosis	Malignant neoplasm of unspecified male genital organ	-0.111874	-0.321784	0.0980192	0.29619	0.107089	-1.04469
Disease Diagnosis	Malignant neoplasm of uterus	0.0300309	-0.0190438	0.0791148	0.230415	0.0250428	1.19918
Disease Diagnosis	Malignant neoplasm, other	0.0126947	-0.000536061	0.025926	0.0600363	0.00675065	1.88052
Disease Diagnosis	Malunion and nonunion of fracture	0.0258534	-0.027092	0.0788024	0.338551	0.0270148	0.957009
Disease Diagnosis	Manlignant and unknown neoplasms of brain and nervous system	0.018396	-0.0958076	0.13261	0.75223	0.0582724	0.31569
Disease Diagnosis	Mastodynia	0.0227801	-0.191467	0.237131	0.834954	0.109363	0.208298
Disease Diagnosis	Mastoiditis & related conditions	0.0440889	-0.111449	0.199639	0.578487	0.0793622	0.55554
Disease Diagnosis	Mechanical complication of unspecified genitourinary device, implant, and graft	0.0335475	-0.0128733	0.0799698	0.156651	0.0236848	1.41641
Disease Diagnosis	Megaloblastic anemia	0.205212	-0.222719	0.6329	0.347228	0.218208	0.940444
Disease Diagnosis	Melanomas of skin	-0.0327545	-0.0653351	-0.000173927	0.0487831	0.0166227	-1.97046
Disease Diagnosis	Memory loss	0.0413846	-0.0170398	0.0998119	0.165046	0.0298098	1.38829
Disease Diagnosis	Meniere's disease	0.0234595	-0.045696	0.0926204	0.506145	0.0352862	0.664834
Disease Diagnosis	Meningitis	-0.0007076	-0.0952057	0.0938014	0.988291	0.0482189	-0.0146747
Disease Diagnosis	Menopausal and postmenopausal disorders	0.00746263	-0.0800357	0.0949862	0.867259	0.0446549	0.167118
Disease Diagnosis	Mental retardation	0.082341	-0.105607	0.27029	0.390525	0.0958922	0.858683
Disease Diagnosis	Migrain with aura	0.115942	0.0115192	0.220383	0.0295554	0.0532859	2.17585
Disease Diagnosis	Migraine	0.0318247	0.00126133	0.0623901	0.0412653	0.0155946	2.04075
Disease Diagnosis	Mild cognitive impairment	0.05412	-0.0275819	0.135825	0.194189	0.0416861	1.29827
Disease Diagnosis	Mineral deficiency NEC	0.025975	-0.0510742	0.103032	0.508792	0.0393148	0.660693
Disease Diagnosis	Miscarriage; stillbirth	0.0209001	-0.0142516	0.0560524	0.243874	0.0179348	1.16534
Disease Diagnosis	Missed abortion/Hydatidiform mole	0.0357142	-0.0287524	0.100175	0.277525	0.0328883	1.08593
Disease Diagnosis	Mitral valve disease	0.0112356	-0.0200592	0.0425311	0.481637	0.0159671	0.703674
Disease Diagnosis	Mittelschmerz	0.0161276	-0.422462	0.454972	0.942546	0.2239	0.0720305
Disease Diagnosis	Mixed hyperlipidemia	0.0790578	-0.0492931	0.207419	0.22734	0.0654906	1.20716
Disease Diagnosis	Monocytic leukemia	0.284283	0.0581825	0.510354	0.0137217	0.115342	2.46469
Disease Diagnosis	Mood disorders	-0.0385722	-0.219863	0.142755	0.6767	0.0925136	-0.416935
Disease Diagnosis	Mucous polyp of cervix	0.0177293	-0.0194219	0.0548845	0.34963	0.0189567	0.935253
Disease Diagnosis	Multiple myeloma	0.0224464	-0.0434518	0.0883457	0.504383	0.0336221	0.667608
Disease Diagnosis	Multiple sclerosis	0.0297714	-0.0236687	0.0832157	0.274871	0.0272675	1.09183
Disease Diagnosis	Muscular calcification and ossification	-0.0965788	-0.448514	0.255366	0.590661	0.179564	-0.537853
Disease Diagnosis	Muscular dystrophies	-0.190198	-0.351246	-0.0291255	0.0206374	0.0821799	-2.31441
Disease Diagnosis	Musculoskeletal symptoms referable to limbs	-0.0141551	-0.0787405	0.0504336	0.667521	0.0329534	-0.429548
Disease Diagnosis	Myalgia and myositis unspecified	-0.0624031	-0.126314	0.00151093	0.0556329	0.0326092	-1.91367
Disease Diagnosis	Myasthenia gravis	0.0448826	-0.0816742	0.171451	0.487007	0.0645755	0.695041
Disease Diagnosis	Mycoses	0.0498062	-0.0829451	0.182568	0.462136	0.0677356	0.735303
Disease Diagnosis	Myeloid leukemia	0.194625	-0.0696164	0.458882	0.148867	0.134825	1.44353
Disease Diagnosis	Myeloid leukemia, acute	0.0381944	-0.0537839	0.130179	0.415725	0.0469309	0.813843
Disease Diagnosis	Myeloid leukemia, chronic	0.0430953	-0.108191	0.194406	0.576613	0.0771994	0.558233
Disease Diagnosis	Myeloproliferative disease	-0.0408372	-0.100436	0.0187622	0.179281	0.0304079	-1.34298
Disease Diagnosis	Myocardial infarction	0.000851572	-0.0157374	0.0174406	0.919855	0.00846379	0.100614
Disease Diagnosis	Myocarditis	0.0195615	-0.137378	0.176522	0.806998	0.0800818	0.244269
Disease Diagnosis	Myoclonus	0.117218	-0.0445124	0.27897	0.155483	0.0825267	1.42036
Disease Diagnosis	Myoneural disorders	0.051964	-0.21983	0.323781	0.707872	0.138682	0.374698
Disease Diagnosis	Myopathy	0.0137009	-0.0912607	0.118673	0.798085	0.0535571	0.255818
Disease Diagnosis	Myopia	0.0582724	0.0179277	0.0986202	0.00464305	0.0205856	2.83074
Disease Diagnosis	Myringitis	-0.12072	-0.582598	0.341104	0.60843	0.235624	-0.512341
Disease Diagnosis	Nasal polyps	-0.0112115	-0.0468906	0.0244676	0.537969	0.0182036	-0.615896
Disease Diagnosis	Nausea and vomiting	0.0111379	-0.0051627	0.027439	0.18051	0.00831692	1.33918
Disease Diagnosis	Neoplasm of uncertain behavior	0.00324358	-0.0512376	0.0577278	0.907106	0.027798	0.116684
Disease Diagnosis	Neoplasm of uncertain behavior of breast	0.0288177	-0.163763	0.221505	0.769357	0.09831	0.293131
Disease Diagnosis	Neoplasm of uncertain behavior of male genital organs	0.0179611	-0.157062	0.192959	0.840582	0.0892848	0.201166
Disease Diagnosis	Neoplasm of uncertain behavior of skin	-0.070786	-0.214548	0.0729903	0.334526	0.0733553	-0.964976
Disease Diagnosis	Neoplasm of unspecified nature of digestive system	-0.0050178	-0.0568005	0.046766	0.84936	0.0264203	-0.189922
Disease Diagnosis	Nephritis and nephropathy with pathological lesion	0.0345361	-0.0784263	0.147504	0.549032	0.0576365	0.599205
Disease Diagnosis	Nephrotic syndrome without mention of glomerulonephritis	-0.00567132	-0.0819715	0.0706292	0.88417	0.0389289	-0.145684
Disease Diagnosis	Nerve plexus lesions	0.0180292	-0.152553	0.188648	0.835907	0.0870505	0.207112
Disease Diagnosis	Nerve root and plexus disorders	-0.0198731	-0.0779379	0.0381942	0.502348	0.0296261	-0.670795
Disease Diagnosis	Nerve root lesions	-0.0720387	-0.289948	0.145891	0.517022	0.111188	-0.647897
Disease Diagnosis	Nervous system congenital anomalies	-0.18029	-0.799237	0.438845	0.567991	0.315886	-0.570746
Disease Diagnosis	Neural tube defects	-0.116574	-0.333187	0.100093	0.291559	0.110544	-1.05455
Disease Diagnosis	Neuralgia, neuritis, and radiculitis NOS	-0.00571831	-0.0510816	0.0396475	0.804862	0.0231458	-0.247056
Disease Diagnosis	Neurofibromatosis	-0.11466	-0.30985	0.0805293	0.249581	0.0995865	-1.15136
Disease Diagnosis	Neurological disorders	-0.0292321	-0.0822657	0.0238009	0.279989	0.0270576	-1.08036
Disease Diagnosis	Neutropenia	0.00398676	-0.0259084	0.0338829	0.793803	0.0152531	0.261373
Disease Diagnosis	Nevus, non-neoplastic	-0.0186878	-0.092195	0.0548229	0.61829	0.0375055	-0.498268
Disease Diagnosis	Nodular lymphoma	-0.00792163	-0.103836	0.088	0.871409	0.0489396	-0.161866
Disease Diagnosis	Non-autoimmune hemolytic anemias	0.0324669	-0.443448	0.50884	0.89368	0.243047	0.133583
Disease Diagnosis	Non-Hodgkins lymphoma	-0.0115331	-0.0573633	0.0342976	0.621851	0.023383	-0.493225
Disease Diagnosis	Non-proliferative glomerulonephritis	-0.022821	-0.175397	0.129756	0.769405	0.0778454	-0.293158
Disease Diagnosis	Noninfectious dermatoses of eyelid	-0.276475	-0.668011	0.11505	0.166314	0.199758	-1.38405
Disease Diagnosis	Noninfectious disorders of lymphatic channels	0.0309162	-0.0208525	0.0826896	0.241806	0.026415	1.1704
Disease Diagnosis	Noninfectious gastroenteritis	0.021375	0.00489664	0.0378542	0.0110118	0.00840776	2.5423
Disease Diagnosis	Noninflammatory disorders of cervix	0.0301044	-0.00938655	0.0695994	0.135166	0.0201505	1.49398
Disease Diagnosis	Noninflammatory disorders of ovary, fallopian tube, and broad ligament	-0.0513661	-0.120677	0.017949	0.146362	0.0353648	-1.45246
Disease Diagnosis	Noninflammatory disorders of vagina	0.000960657	-0.0492306	0.0511568	0.970077	0.0256103	0.0375106
Disease Diagnosis	Noninflammatory disorders of vulva and perineum	0.0440821	-0.0111884	0.0993606	0.118025	0.0282033	1.56301
Disease Diagnosis	Noninflammatory female genital disorders	-0.00168161	-0.165349	0.162052	0.983936	0.0835374	-0.0201301
Disease Diagnosis	Nonrheumatic aortic valve disorders	0.0575185	-0.0734055	0.18845	0.389209	0.0668016	0.861036
Disease Diagnosis	Nonrheumatic mitral valve disorders	-0.0578748	-0.203206	0.0874795	0.43512	0.0741603	-0.7804
Disease Diagnosis	Nonrheumatic pulmonary valve disorders	0.0346565	-0.067681	0.136999	0.506861	0.0522153	0.663723
Disease Diagnosis	Nonrheumatic tricuspid valve disorders	0.0439003	-0.070426	0.158232	0.451682	0.0583325	0.752587
Disease Diagnosis	Nonsenile Cataract	0.141344	-0.103879	0.386645	0.258675	0.125154	1.12936
Disease Diagnosis	Nonspecific abnormal findings in cerebrospinal fluid	0.318194	-0.0397221	0.676007	0.0814056	0.182558	1.74297
Disease Diagnosis	Nonspecific abnormal findings in stool contents	0.00923803	-0.0263886	0.0448663	0.61128	0.0181777	0.508208
Disease Diagnosis	Nonspecific abnormal findings on radiological and other examination of biliary tract	0.0139311	-0.0736515	0.101522	0.755223	0.0446893	0.311732
Disease Diagnosis	Nonspecific abnormal findings on radiological and other examination of skull and head	-0.032408	-0.162548	0.0977522	0.625515	0.0664083	-0.488011
Disease Diagnosis	Nonspecific abnormal results of function study of brain and central nervous system	-0.00438856	-0.335786	0.327208	0.979298	0.169182	-0.0259399
Disease Diagnosis	Nonspecific abnormal results of other endocrine function study	0.0162594	-0.263784	0.296429	0.909418	0.142944	0.113747
Disease Diagnosis	Nonspecific chest pain	0.0114653	-0.000480965	0.023412	0.0599677	0.00609525	1.88103
Disease Diagnosis	Nonspecific findings on examination of blood	0.0421025	-0.0580751	0.142287	0.410106	0.0511148	0.823686
Disease Diagnosis	Nontoxic multinodular goiter	-0.0319502	-0.101603	0.037711	0.36863	0.0355414	-0.898957
Disease Diagnosis	Nontoxic uninodular goiter	0.0535473	-0.0217346	0.12884	0.163303	0.0384147	1.39393
Disease Diagnosis	Nystagmus and other irregular eye movements	0.0970503	-0.00959147	0.203698	0.0744823	0.0544122	1.78361
Disease Diagnosis	Obesity	0.0347503	0.0207827	0.0487189	1.08184e-06	0.00712685	4.87597
Disease Diagnosis	Obsessive-compulsive disorders	0.0563839	-0.0783695	0.191156	0.412192	0.0687613	0.819994
Disease Diagnosis	Obstruction of bile duct	0.0333258	-0.0232887	0.0899423	0.248621	0.028886	1.1537
Disease Diagnosis	Obstructive chronic bronchitis	-0.00690788	-0.0362212	0.0224057	0.644168	0.0149559	-0.461883
Disease Diagnosis	Obstructive genitourinary defect	0.158917	-0.290694	0.608937	0.488735	0.229602	0.692141
Disease Diagnosis	Occlusion and stenosis of precerebral arteries	0.0127881	-0.0363665	0.0619426	0.610114	0.0250788	0.509917
Disease Diagnosis	Occlusion of cerebral arteries	0.00647759	-0.0257473	0.0387028	0.693598	0.0164414	0.39398
Disease Diagnosis	Occlusion of cerebral arteries, with cerebral infarction	0.327423	-0.162183	0.817897	0.190294	0.250242	1.30843
Disease Diagnosis	Oliguria and anuria	0.0404054	-0.104359	0.185181	0.584354	0.073865	0.547016
Disease Diagnosis	Open wound of ear	0.0324941	-0.100593	0.165591	0.632272	0.0679067	0.478512
Disease Diagnosis	Open wound of foot except toe(s) alone	-0.0224378	-0.164312	0.119455	0.756593	0.0723941	-0.309939
Disease Diagnosis	Open wound of genital organs	-0.0231467	-0.297827	0.251576	0.868824	0.140165	-0.16514
Disease Diagnosis	Open wound of lip and mouth	-0.00292563	-0.0875174	0.0816703	0.945957	0.0431612	-0.0677838
Disease Diagnosis	Open wound of neck	0.141874	-0.0799897	0.363732	0.210075	0.113193	1.25338
Disease Diagnosis	Open wound of nose and sinus	0.0216087	-0.0832139	0.126437	0.686191	0.0534837	0.404025
Disease Diagnosis	Open wound of toe(s)	0.117747	-0.0708596	0.306382	0.221135	0.0962427	1.22344
Disease Diagnosis	Open wound or laceration of eye or eyelid	-0.0130534	-0.0881044	0.0619994	0.733187	0.0382922	-0.340888
Disease Diagnosis	Open wounds of extremities	-0.0110102	-0.039168	0.0171477	0.443446	0.0143663	-0.766394
Disease Diagnosis	Open wounds of head; neck; and trunk	-0.0966192	-0.265378	0.0721889	0.261873	0.0861266	-1.12183
Disease Diagnosis	Opiates and related narcotics causing adverse effects in therapeutic use	-0.00366749	-0.0392509	0.0319181	0.839914	0.0181559	-0.202
Disease Diagnosis	Optic atrophy	-0.0562002	-0.248439	0.136059	0.566667	0.0980914	-0.572937
Disease Diagnosis	Optic neuritis/neuropathy	-0.00961121	-0.135897	0.116696	0.88143	0.0644422	-0.149145
Disease Diagnosis	Oral aphthae	0.00651157	-0.197935	0.211016	0.950232	0.104339	0.0624079
Disease Diagnosis	Organic or persistent insomnia	0.099033	-0.0121676	0.210249	0.0809164	0.0567428	1.74529
Disease Diagnosis	Orthostatic hypotension	0.00760411	-0.0267485	0.0419572	0.664399	0.0175271	0.433849
Disease Diagnosis	Osteitis deformans [Paget's disease of bone]	-0.0276002	-0.150693	0.0955167	0.660348	0.0628147	-0.43939
Disease Diagnosis	Osteitis deformans and osteopathies associated with other disorders classified elsewhere	0.174495	-0.287802	0.637315	0.459686	0.236133	0.73897
Disease Diagnosis	Osteoarthritis; localized	-0.00786377	-0.0246566	0.00892911	0.358708	0.0085678	-0.917829
Disease Diagnosis	Osteoarthrosis NOS	-0.022026	-0.0736961	0.0296465	0.403421	0.0263635	-0.835472
Disease Diagnosis	Osteoarthrosis, generalized	-0.0510414	-0.128766	0.0266898	0.198074	0.0396588	-1.28701
Disease Diagnosis	Osteoarthrosis, localized, primary	-0.0306845	-0.0520288	-0.00934088	0.00483687	0.0108896	-2.81778
Disease Diagnosis	Osteoarthrosis, localized, secondary	0.0359116	-0.0577148	0.129545	0.452183	0.0477719	0.75173
Disease Diagnosis	Osteochondritis dissecans	0.00620788	-0.244863	0.2574	0.961359	0.128159	0.0484388
Disease Diagnosis	Osteochondropathies	-0.0517311	-0.174802	0.0713489	0.410042	0.0627959	-0.823797
Disease Diagnosis	Osteomyelitis, periostitis, and other infections involving bone	-0.026873	-0.284167	0.230383	0.837788	0.131253	-0.204743
Disease Diagnosis	Osteopathy resulting from poliomyelitis	-0.205412	-0.823458	0.410515	0.51399	0.314248	-0.653662
Disease Diagnosis	Osteopenia or other disorder of bone and cartilage	-0.00568134	-0.0674077	0.05605	0.85683	0.0314956	-0.180385
Disease Diagnosis	Osteoporosis NOS	0.0316827	0.0118066	0.051561	0.00178375	0.010142	3.12391
Disease Diagnosis	Otalgia	0.0142836	-0.09193	0.120513	0.792121	0.0541987	0.263542
Disease Diagnosis	Other abnormal blood chemistry	0.00405697	-0.0158884	0.0240025	0.69014	0.0101763	0.398669
Disease Diagnosis	Other abnormal glucose	-0.0433401	-0.12752	0.0408447	0.312934	0.0429514	-1.00905
Disease Diagnosis	Other abnormality of urination	0.00431176	-0.0416521	0.0502753	0.85412	0.0234508	0.183864
Disease Diagnosis	Other acquired deformities of limbs	-0.0193192	-0.0602591	0.0216217	0.355027	0.0208882	-0.924885
Disease Diagnosis	Other acquired musculoskeletal deformity	0.0310795	-0.0621171	0.124286	0.513368	0.0475543	0.653557
Disease Diagnosis	Other acute and subacute forms of ischemic heart disease	0.0356745	-0.00656767	0.0779176	0.0978746	0.0215526	1.65523
Disease Diagnosis	Other allied disorders of spine	0.127708	0.0487963	0.206633	0.00151488	0.0402676	3.17148
Disease Diagnosis	Other alveolar and parietoalveolar pneumonopathy	-0.0637244	-0.143607	0.0161564	0.117898	0.0407555	-1.56358
Disease Diagnosis	Other and unspecified coagulation defects	0.00498934	-0.0855915	0.0955773	0.91403	0.0462184	0.107952
Disease Diagnosis	Other and unspecified complications of birth; puerperium affecting management of mother	0.0724799	-0.192199	0.337001	0.591289	0.13496	0.537048
Disease Diagnosis	Other and unspecified congenital anomalies	0.0253968	-0.138036	0.188854	0.760691	0.0833966	0.30453
Disease Diagnosis	Other and unspecified disc disorder	-0.0108784	-0.0389443	0.017188	0.447443	0.0143196	-0.759688
Disease Diagnosis	Other and unspecified disorders of the nervous system	0.0153361	-0.0649187	0.095599	0.708018	0.0409505	0.374504
Disease Diagnosis	Other anemias	0.00565847	-0.00998631	0.0213036	0.478397	0.00798222	0.708884
Disease Diagnosis	Other aneurysm	-0.131586	-0.441259	0.178032	0.40489	0.157969	-0.832991
Disease Diagnosis	Other arthropathies	0.0189336	-0.105942	0.143826	0.76635	0.0637205	0.297135
Disease Diagnosis	Other benign neoplasm of connective and other soft tissue	0.00964852	-0.0474372	0.0667381	0.740444	0.0291273	0.331253
Disease Diagnosis	Other benign neoplasm of uterus	0.0682953	-0.040525	0.177139	0.218715	0.0555325	1.22983
Disease Diagnosis	Other cardiac conduction disorders	0.0942944	-0.118126	0.306783	0.384335	0.108413	0.869774
Disease Diagnosis	Other cardiomyopathy	0.0974155	-0.134715	0.329467	0.410708	0.118394	0.822809
Disease Diagnosis	Other cerebral degenerations	0.0183699	-0.0669461	0.103686	0.673014	0.0435284	0.42202
Disease Diagnosis	Other chronic ischemic heart disease, unspecified	0.0032344	-0.0118297	0.0182986	0.673877	0.00768582	0.420827
Disease Diagnosis	Other chronic nonalcoholic liver disease	0.0465928	0.0135095	0.0796783	0.00577567	0.0168803	2.76019
Disease Diagnosis	Other CNS infection and poliomyelitis	0.011073	-0.0923137	0.114464	0.833735	0.0527505	0.209912
Disease Diagnosis	Other complications of pregnancy NEC	0.0236048	-0.023403	0.0706126	0.325002	0.0239836	0.984205
Disease Diagnosis	Other complications of the puerperium NEC	-0.00547311	-0.138442	0.127437	0.935683	0.0678112	-0.0807109
Disease Diagnosis	Other conditions of brain	-0.136799	-0.261979	-0.0116337	0.032186	0.0638601	-2.14217
Disease Diagnosis	Other conditions of brain, NOS	0.0157911	-0.0569741	0.0885587	0.670592	0.0371263	0.425333
Disease Diagnosis	Other conditions or status of the mother complicating pregnancy, childbirth, or the puerperium	0.293617	0.0979777	0.489422	0.00327531	0.0999007	2.93908
Disease Diagnosis	Other congenital anomalies of lower limb, including pelvic girdle	0.109688	-0.135384	0.354837	0.380409	0.125076	0.876968
Disease Diagnosis	Other congenital musculoskeletal anomalies	-0.165321	-0.573236	0.242868	0.427137	0.20826	-0.793822
Disease Diagnosis	Other degenerative diseases of the basal ganglia	-0.0269396	-0.18641	0.132524	0.740554	0.0813592	-0.33112
Disease Diagnosis	Other demyelinating diseases of central nervous system	-0.00296771	-0.130909	0.124996	0.963741	0.0652876	-0.045456
Disease Diagnosis	Other derangement of joint	-0.0260217	-0.0728092	0.020767	0.275686	0.0238718	-1.09006
Disease Diagnosis	Other diseases of blood and blood-forming organs	0.0495248	-0.0299734	0.129028	0.222085	0.040563	1.22094
Disease Diagnosis	Other diseases of lung	0.0242813	-0.020597	0.0691619	0.28895	0.0228983	1.0604
Disease Diagnosis	Other diseases of respiratory system, NEC	0.0232723	0.00576218	0.0407833	0.00918998	0.00893419	2.60486
Disease Diagnosis	Other diseases of respiratory system, not elsewhere classified	0.069398	-0.115829	0.254673	0.462798	0.0945282	0.734151
Disease Diagnosis	Other diseases of the teeth and supporting structures	0.0188579	-0.0168301	0.0545475	0.300354	0.018209	1.03563
Disease Diagnosis	Other disorders of arteries and arterioles	-0.0311406	-0.102818	0.0405378	0.394479	0.0365706	-0.85152
Disease Diagnosis	Other disorders of biliary tract	0.0168613	-0.0319422	0.0656687	0.498307	0.0249017	0.677112
Disease Diagnosis	Other disorders of bladder	0.0361328	0.0153098	0.056957	0.000671611	0.0106246	3.40086
Disease Diagnosis	Other disorders of bone and cartilage	0.0244388	-0.00826048	0.0571409	0.142981	0.0166848	1.46474
Disease Diagnosis	Other disorders of carbohydrate transport and metabolism	0.239723	-0.101723	0.581303	0.168884	0.174275	1.37554
Disease Diagnosis	Other disorders of cervical region	-0.233959	-0.695046	0.22699	0.319783	0.235178	-0.994816
Disease Diagnosis	Other disorders of circulatory system	0.0376485	-0.103825	0.179133	0.601958	0.0721861	0.521548
Disease Diagnosis	Other disorders of ear	0.109533	-0.0907807	0.309896	0.283902	0.102226	1.07148
Disease Diagnosis	Other disorders of eye	0.048771	-0.0495044	0.147059	0.330747	0.0501471	0.972557
Disease Diagnosis	Other disorders of eyelids	-0.00934639	-0.0435481	0.0248563	0.592214	0.0174504	-0.535598
Disease Diagnosis	Other disorders of gallbladder	0.0662452	0.0211402	0.111355	0.00399658	0.0230153	2.87831
Disease Diagnosis	Other disorders of intestine	0.000644152	-0.0275001	0.0287891	0.96422	0.0143597	0.0448584
Disease Diagnosis	Other disorders of lipoid metabolism	0.0823665	-0.023926	0.188672	0.128837	0.0542375	1.51863
Disease Diagnosis	Other disorders of liver	0.000427094	-0.036868	0.0377233	0.982093	0.0190287	0.0224448
Disease Diagnosis	Other disorders of male genital organs	-0.0044618	-0.0414982	0.0325733	0.813337	0.0188954	-0.236131
Disease Diagnosis	Other disorders of metabolism	0.0214032	-0.0230414	0.0658505	0.345252	0.0226772	0.943819
Disease Diagnosis	Other disorders of middle ear and mastoid	0.0683595	-0.0939525	0.230699	0.409104	0.0828263	0.825336
Disease Diagnosis	Other disorders of neurohypophysis	0.094851	-0.0111435	0.200853	0.0794511	0.0540827	1.75381
Disease Diagnosis	Other disorders of pancreatic internal secretion	-0.118442	-0.684615	0.447579	0.681644	0.288787	-0.410137
Disease Diagnosis	Other disorders of peritoneum	0.0293362	-0.0714423	0.130128	0.568339	0.0514246	0.570469
Disease Diagnosis	Other disorders of prostate	0.0188813	-0.0311052	0.0688638	0.459072	0.0255013	0.740406
Disease Diagnosis	Other disorders of soft tissues	-0.00382633	-0.0279001	0.0202479	0.755406	0.0122828	-0.31152
Disease Diagnosis	Other disorders of stomach and duodenum	0.0389169	0.0096926	0.0681431	0.00905536	0.0149113	2.6099
Disease Diagnosis	Other disorders of synovium, tendon, and bursa	-0.0581992	-0.11401	-0.00238694	0.0409686	0.0284756	-2.04382
Disease Diagnosis	Other disorders of testis	0.0175033	-0.042853	0.0778581	0.569762	0.0307932	0.568413
Disease Diagnosis	Other disorders of the breast associated with childbirth and disorders of lactation	0.161895	-0.116399	0.440179	0.254098	0.141981	1.14025
Disease Diagnosis	Other disorders of the kidney and ureters	0.0510758	0.00276597	0.0993883	0.0382491	0.0246492	2.07211
Disease Diagnosis	Other disorders of thyroid	0.0210516	-0.0600114	0.102128	0.610785	0.0413655	0.508917
Disease Diagnosis	Other disorders of tympanic membrane	0.0742508	-0.0280455	0.176557	0.15483	0.0521971	1.42251
Disease Diagnosis	Other disorders of urethra and urinary tract	0.0479579	-0.0177212	0.113643	0.152409	0.0335131	1.43102
Disease Diagnosis	Other dyschromia	-0.0379348	-0.0988658	0.0229987	0.222378	0.0310885	-1.22022
Disease Diagnosis	Other dyspnea	0.0290013	-0.0300299	0.0880365	0.335563	0.03012	0.962859
Disease Diagnosis	Other endocrine disorders	0.0550469	-0.117593	0.227725	0.532051	0.0881011	0.624815
Disease Diagnosis	Other forms of chronic heart disease	0.0104113	-0.0182327	0.0390555	0.476223	0.0146144	0.712396
Disease Diagnosis	Other headache syndromes	0.00131244	-0.0195313	0.0221566	0.901782	0.0106348	0.12341
Disease Diagnosis	Other heart block	-0.0331928	-0.169735	0.103347	0.633742	0.0696634	-0.476473
Disease Diagnosis	Other hemoglobinopathies	0.15714	-0.0496042	0.363927	0.136338	0.105503	1.48944
Disease Diagnosis	Other hereditary hemolytic anemias	0.156505	-0.0239523	0.336982	0.0891847	0.0920798	1.69967
Disease Diagnosis	Other hypertensive complications	-0.0240077	-0.177976	0.129971	0.759908	0.0785605	-0.305596
Disease Diagnosis	Other hypertrophic and atrophic conditions of skin	0.000342888	-0.0448188	0.045507	0.988127	0.0230429	0.0148804
Disease Diagnosis	Other hypertrophic cardiomyopathy	0.0656211	-0.0538617	0.185113	0.281747	0.0609652	1.07637
Disease Diagnosis	Other immunological findings	-0.00474334	-0.119059	0.109564	0.935179	0.05832	-0.081333
Disease Diagnosis	Other infectious and parasitic diseases	0.0809817	-0.00616456	0.168133	0.0685463	0.0444649	1.82125
Disease Diagnosis	Other inflammatory disorders of male genital organs	0.0430419	-0.0611068	0.147187	0.417927	0.0531351	0.810047
Disease Diagnosis	Other inflammatory spondylopathies	0.010997	-0.034784	0.0567821	0.63779	0.0233597	0.47077
Disease Diagnosis	Other intestinal obstruction	0.00743461	-0.0214183	0.0362886	0.61354	0.0147214	0.50502
Disease Diagnosis	Other local infections of skin and subcutaneous tissue	0.0233542	-0.020482	0.0671924	0.296405	0.0223664	1.04417
Disease Diagnosis	Other mental disorder	0.0120513	0.00206917	0.0220337	0.0179716	0.00509311	2.36619
Disease Diagnosis	Other non-epithelial cancer of skin	-0.0159681	-0.0320041	6.75534e-05	0.0509722	0.00818145	-1.95174
Disease Diagnosis	Other nondiabetic retinopathy	0.138384	-0.0777939	0.35459	0.209603	0.110309	1.25451
Disease Diagnosis	Other nutritional deficiency	0.254819	-0.172534	0.682118	0.242515	0.218009	1.16885
Disease Diagnosis	Other open wound of head and face	0.0119956	-0.0223289	0.0463209	0.49337	0.0175129	0.684961
Disease Diagnosis	Other paralytic syndromes	-0.0207742	-0.0872323	0.045686	0.540102	0.0339083	-0.612659
Disease Diagnosis	Other perinatal conditions of fetus or newborn	0.0296366	-0.0651285	0.12439	0.539861	0.0483434	0.613044
Disease Diagnosis	Other peripheral nerve disorders	-0.0293534	-0.0468231	-0.011884	0.000990308	0.00891293	-3.29335
Disease Diagnosis	Other persistent mental disorders due to conditions classified elsewhere	0.0238971	-0.18898	0.236838	0.825874	0.108643	0.219959
Disease Diagnosis	Other pulmonary inflamation or edema	-0.0374697	-0.205716	0.130795	0.662489	0.0858491	-0.43646
Disease Diagnosis	Other retinal disorders	0.0110025	-0.0417909	0.0637969	0.68293	0.0269359	0.40847
Disease Diagnosis	Other signs and symptoms in breast	0.0382685	-0.0540871	0.130645	0.416764	0.0471308	0.811964
Disease Diagnosis	Other specified benign mammary dysplasias	0.0376499	-0.0390229	0.114339	0.33588	0.0391272	0.962243
Disease Diagnosis	Other specified cardiac dysrhythmias	0.0105989	-0.0173942	0.0385924	0.458015	0.0142824	0.742096
Disease Diagnosis	Other specified congenital anomalies of kidney	-0.0660246	-0.157574	0.0255285	0.157501	0.0467107	-1.41348
Disease Diagnosis	Other specified congenital anomalies of nervous system	0.120883	-0.0763138	0.318132	0.229634	0.100638	1.20117
Disease Diagnosis	Other specified diffuse diseases of connective tissue	-0.044152	-0.259704	0.171477	0.688094	0.110015	-0.401327
Disease Diagnosis	Other specified diseases of hair and hair follicles	-0.0190884	-0.223566	0.185403	0.854826	0.104332	-0.182957
Disease Diagnosis	Other specified diseases of sebaceous glands	0.309941	-0.196763	0.816669	0.230663	0.258535	1.19884
Disease Diagnosis	Other specified diseases of the salivary glands	-0.0652845	-0.237275	0.106736	0.45693	0.0877655	-0.743851
Disease Diagnosis	Other specified disorders involving the immune mechanism	0.318998	-0.00336096	0.641465	0.0524931	0.164524	1.93891
Disease Diagnosis	Other specified disorders of breast	0.0326662	-0.0712376	0.136592	0.5378	0.0530233	0.616073
Disease Diagnosis	Other specified erythematous conditions	-0.159461	-0.294813	-0.0240988	0.0209396	0.0690622	-2.30894
Disease Diagnosis	Other specified gastritis	0.018859	0.00015807	0.0375607	0.048097	0.00954172	1.97648
Disease Diagnosis	Other specified peripheral vascular diseases	0.100982	-0.160722	0.362695	0.449487	0.133527	0.756268
Disease Diagnosis	Other symptoms involving abdomen and pelvis	0.00942576	-0.0442623	0.0631186	0.730765	0.0273943	0.344077
Disease Diagnosis	Other symptoms involving urinary system	-0.00945296	-0.256332	0.23753	0.940185	0.126012	-0.0750165
Disease Diagnosis	Other symptoms referable to back	0.010063	-0.166014	0.186181	0.910821	0.0898562	0.11199
Disease Diagnosis	Other symptoms/disorders or the urinary system	0.0167487	-0.00543593	0.0389339	0.138954	0.011319	1.4797
Disease Diagnosis	Other unspecified back disorders	-0.0614524	-0.137608	0.0147064	0.113757	0.0388565	-1.58152
Disease Diagnosis	Other upper respiratory disease	0.020738	-0.0100436	0.0515208	0.186689	0.0157055	1.32043
Disease Diagnosis	Other venous embolism and thrombosis	0.0241844	-0.0423936	0.0907665	0.476504	0.0339704	0.711925
Disease Diagnosis	Other vitamin B12 deficiency anemia	-0.0956949	-0.220178	0.0288068	0.13191	0.0635213	-1.5065
Disease Diagnosis	Otitis externa	0.0437867	-0.0342937	0.121874	0.271732	0.0398406	1.09905
Disease Diagnosis	Otitis media	0.0617508	0.00184949	0.121657	0.0433286	0.0305645	2.02034
Disease Diagnosis	Otorrhea	0.0197046	-0.107155	0.14658	0.760811	0.0647321	0.304402
Disease Diagnosis	Otosclerosis	-0.033371	-0.152947	0.086221	0.584414	0.0610163	-0.546919
Disease Diagnosis	Ovarian cyst	0.00276302	-0.0271286	0.0326558	0.856234	0.0152514	0.181165
Disease Diagnosis	Ovarian dysfunction	0.358625	-0.233253	0.95123	0.235309	0.30235	1.18613
Disease Diagnosis	Pain and other symptoms associated with female genital organs	0.00424217	-0.0443867	0.0528728	0.864242	0.0248115	0.170976
Disease Diagnosis	Pain in joint	0.00679809	-0.0130567	0.0266535	0.502175	0.0101303	0.671065
Disease Diagnosis	Pain, swelling or discharge of eye	0.0663769	-0.0621329	0.194914	0.311419	0.0655801	1.01215
Disease Diagnosis	Painful respiration	0.01946	-0.0990439	0.137984	0.747583	0.0604715	0.321805
Disease Diagnosis	Palindromic rheumatism	-0.155057	-0.402039	0.0919659	0.218526	0.126032	-1.2303
Disease Diagnosis	Pallor and flushing	-0.135235	-0.254127	-0.0163383	0.025789	0.0606618	-2.22933
Disease Diagnosis	Palpitations	0.0185343	-0.0100084	0.0470788	0.203132	0.0145635	1.27266
Disease Diagnosis	Pancreatic cancer	0.0240902	-0.0362323	0.0844156	0.433797	0.0307782	0.782702
Disease Diagnosis	Panniculitis	-0.23754	-0.394058	-0.0810036	0.00293219	0.0798655	-2.97425
Disease Diagnosis	Paralysis/spasm of vocal cords or larynx	0.0899275	-0.0104354	0.190304	0.0790771	0.0512123	1.75597
Disease Diagnosis	Paralytic ileus	-0.0161577	-0.0777902	0.0454742	0.607369	0.0314449	-0.513842
Disease Diagnosis	Paralytic strabismus	0.0221359	-0.0744781	0.118757	0.653366	0.0492962	0.449038
Disease Diagnosis	Paranoid disorders	0.129996	0.0106232	0.249387	0.0328245	0.0609141	2.13408
Disease Diagnosis	Paraproteinemia	-0.0392105	-0.119816	0.0413923	0.340363	0.0411238	-0.953473
Disease Diagnosis	Parapsoriasis	0.102176	-0.336012	0.540459	0.647698	0.223614	0.45693
Disease Diagnosis	Parasomnia	-0.0778248	-0.454649	0.298955	0.685612	0.192234	-0.404843
Disease Diagnosis	Parkinson's disease	-0.00622078	-0.0479086	0.0354659	0.769922	0.0212687	-0.292485
Disease Diagnosis	Paroxysmal supraventricular tachycardia	0.00379454	-0.0314029	0.038993	0.832656	0.0179584	0.211296
Disease Diagnosis	Paroxysmal tachycardia, unspecified	0.0255773	-0.140718	0.191883	0.763072	0.08485	0.301441
Disease Diagnosis	Paroxysmal ventricular tachycardia	0.011079	-0.0416423	0.0637997	0.680429	0.0268983	0.411886
Disease Diagnosis	Partial epilepsy	0.0563719	-0.0471471	0.159898	0.285801	0.0528195	1.06726
Disease Diagnosis	Pathologic fracture	-0.0929655	-0.197495	0.0115692	0.0813148	0.053334	-1.74308
Disease Diagnosis	Pathologic fracture of vertebrae	0.0881265	0.0157725	0.160492	0.0169747	0.0369209	2.3869
Disease Diagnosis	Pathological, developmental or recurrent dislocation	-0.0330006	-0.276134	0.210145	0.790219	0.124054	-0.266018
Disease Diagnosis	Pectus excavatum	-0.258852	-0.568467	0.0507574	0.101273	0.157964	-1.63868
Disease Diagnosis	Pelvic inflammatory disease (PID)	0.0222363	-0.141722	0.186216	0.790392	0.083663	0.265784
Disease Diagnosis	Pelvic inflammatory disease, NOS	-0.0563055	-0.176238	0.063618	0.35746	0.0611855	-0.920243
Disease Diagnosis	Pelvic peritoneal adhesions, female (postoperative) (postinfection)	0.00605712	-0.0336291	0.0457453	0.764837	0.0202491	0.299131
Disease Diagnosis	Pemphigus and pemphigoid	-0.0789063	-0.235867	0.0780543	0.324467	0.0800819	-0.98532
Disease Diagnosis	Peptic ulcer, site unspecified	0.0622755	-0.0326359	0.157194	0.198451	0.0484276	1.28595
Disease Diagnosis	Perforation of tympanic membrane	0.0151659	-0.0500895	0.0804257	0.64875	0.0332958	0.455491
Disease Diagnosis	Periapical abscess	0.033118	-0.0212962	0.0875362	0.232924	0.0277644	1.19282
Disease Diagnosis	Pericarditis	0.024772	-0.0223078	0.0718538	0.302413	0.0240213	1.03125
Disease Diagnosis	Periodontitis (acute or chronic)	-0.282892	-0.875022	0.309614	0.349229	0.302299	-0.935803
Disease Diagnosis	Peripheral angiopathy in diseases classified elsewhere	0.048397	-0.0328025	0.129595	0.242724	0.0414276	1.16823
Disease Diagnosis	Peripheral autonomic neuropathy	0.125518	-0.0798501	0.330868	0.230933	0.10477	1.19803
Disease Diagnosis	Peripheral enthesopathies and allied syndromes	-0.0147567	-0.0375783	0.00806494	0.205018	0.0116437	-1.26736
Disease Diagnosis	Peripheral or central vertigo	0.0642112	-0.00147065	0.1299	0.0553669	0.0335148	1.9159
Disease Diagnosis	Peripheral retinal degenerations	-0.034316	-0.166216	0.0975912	0.610113	0.0672996	-0.509899
Disease Diagnosis	Peripheral vascular disease, unspecified	0.0114868	-0.0210204	0.0439943	0.488574	0.0165855	0.692583
Disease Diagnosis	Peritoneal adhesions (postoperative) (postinfection)	0.0284395	0.000787027	0.0560936	0.0438318	0.0141092	2.01567
Disease Diagnosis	Peritonitis and retroperitoneal infections	0.050245	-0.00602918	0.106523	0.0801146	0.0287134	1.74988
Disease Diagnosis	Pernicious anemia	-0.0551603	-0.117991	0.00767539	0.0853182	0.032059	-1.72059
Disease Diagnosis	Personal history of diseases of digestive system	0.0126642	-0.000855684	0.0261846	0.0663607	0.00689814	1.83589
Disease Diagnosis	Personality disorders	0.119103	0.00410843	0.234111	0.0423688	0.0586773	2.02981
Disease Diagnosis	Pervasive developmental disorders	-0.078211	-0.696559	0.541186	0.804409	0.316019	-0.247488
Disease Diagnosis	Phlebitis and thrombophlebitis	-0.0590619	-0.147435	0.029318	0.190232	0.0450918	-1.30981
Disease Diagnosis	Phlebitis and thrombophlebitis of intracranial venous sinuses	0.0219391	-0.214045	0.257997	0.855431	0.120438	0.182161
Disease Diagnosis	Phlebitis and thrombophlebitis of lower extremities	0.00537806	-0.0237852	0.0345419	0.717768	0.0148795	0.361441
Disease Diagnosis	Phobia	0.0640766	0.00779958	0.120361	0.025651	0.0287168	2.23133
Disease Diagnosis	Pilonidal cyst	-0.000938863	-0.0951814	0.0933191	0.984423	0.0480908	-0.0195227
Disease Diagnosis	Pituitary hyperfunction	0.155543	-0.0323738	0.343492	0.104768	0.0958921	1.62207
Disease Diagnosis	Pituitary hypofunction	0.095785	-0.0193981	0.210971	0.103129	0.0587685	1.62987
Disease Diagnosis	Pityriasis	-0.0482573	-0.277687	0.181185	0.680148	0.117062	-0.412237
Disease Diagnosis	Placenta previa and abruptio placenta	0.0144388	-0.0469716	0.0758405	0.644885	0.0313274	0.460901
Disease Diagnosis	Pleurisy; pleural effusion	0.00131619	-0.0177786	0.0204112	0.892534	0.00974234	0.1351
Disease Diagnosis	Pneumococcal pneumonia	0.0189389	-0.000276877	0.0381554	0.0533975	0.00980435	1.93168
Disease Diagnosis	Pneumoconiosis	-0.0340488	-0.130451	0.0623305	0.488718	0.0491731	-0.692427
Disease Diagnosis	Pneumonia	0.0209056	-0.00276825	0.0445804	0.0834946	0.012079	1.73074
Disease Diagnosis	Pneumonia due to fungus (mycoses)	0.149474	0.00334887	0.295604	0.04498	0.0745565	2.00484
Disease Diagnosis	Pneumonitis due to inhalation of food or vomitus	-0.00275424	-0.0501497	0.0446402	0.909318	0.0241809	-0.113902
Disease Diagnosis	Poisoning by agents primarily acting on the smooth and skeletal muscles and respiratory system	-0.142922	-0.388131	0.102341	0.253272	0.125134	-1.14215
Disease Diagnosis	Poisoning by agents primarily affecting blood constituents	0.108644	-0.457817	0.675544	0.707078	0.289235	0.375626
Disease Diagnosis	Poisoning by agents primarily affecting skin & mucous membrane, ophthalmological, otorhinolaryngological, & dental drugs	-0.100943	-0.442605	0.240732	0.562536	0.174324	-0.579056
Disease Diagnosis	Poisoning by agents primarily affecting the cardiovascular system	0.0338569	-0.0850881	0.152815	0.576939	0.0606932	0.557837
Disease Diagnosis	Poisoning by agents primarily affecting the gastrointestinal system	-0.0276549	-0.22084	0.165557	0.779051	0.0985773	-0.28054
Disease Diagnosis	Poisoning by analgesics, antipyretics, and antirheumatics	0.00750791	-0.0139497	0.0289663	0.492826	0.0109481	0.685769
Disease Diagnosis	Poisoning by antibiotics	0.021225	-0.0034945	0.0459463	0.0924056	0.0126129	1.6828
Disease Diagnosis	Poisoning by anticonvulsants and anti-Parkinsonism drugs	0.0823617	-0.00140088	0.166131	0.0539626	0.0427392	1.92708
Disease Diagnosis	Poisoning by drugs primarily affecting the autonomic nervous system	0.0469536	-0.0960848	0.190019	0.520009	0.0729923	0.643268
Disease Diagnosis	Poisoning by hormones and synthetic substitutes	0.0539971	-0.0978031	0.20583	0.485719	0.0774658	0.697044
Disease Diagnosis	Poisoning by other anti-infectives	-0.00637029	-0.0846828	0.0719537	0.873331	0.0399612	-0.159412
Disease Diagnosis	Poisoning by primarily systemic agents	0.0471738	-0.09821	0.192576	0.524795	0.0741847	0.635896
Disease Diagnosis	Poisoning by psychotropic agents	0.0465765	0.00024293	0.0929136	0.0488177	0.0236414	1.97013
Disease Diagnosis	Poisoning by water, mineral, and uric acid metabolism drugs	0.00955168	-0.131221	0.150338	0.894208	0.0718298	0.132977
Disease Diagnosis	Poisoning/allergy of sulfonamides	0.0826024	0.0245138	0.140702	0.0053224	0.0296429	2.78659
Disease Diagnosis	Polyarteritis nodosa	0.0829041	-0.191221	0.357066	0.553366	0.139879	0.592686
Disease Diagnosis	Polyclonal hypergammaglobulinemia	-0.166497	-0.565726	0.232726	0.413679	0.203685	-0.817424
Disease Diagnosis	Polycystic ovaries	0.0893077	-0.0367147	0.215305	0.164789	0.0642845	1.38926
Disease Diagnosis	Polycythemia vera	-0.000751316	-0.0948508	0.0933458	0.987514	0.0480087	-0.0156496
Disease Diagnosis	Polycythemia, secondary	-0.0623404	-0.152991	0.028308	0.177694	0.0462492	-1.34792
Disease Diagnosis	Polydipsia	0.100014	-0.0657797	0.265844	0.237122	0.0846069	1.18211
Disease Diagnosis	Polymyalgia Rheumatica	-0.0211474	-0.0605594	0.0182651	0.292955	0.0201084	-1.05167
Disease Diagnosis	Polymyositis	0.0334087	-0.243748	0.310633	0.813256	0.141441	0.236202
[truncated: 717 more rows]

## Sheet: OCD PheWAS
Table 3: Phenome Wide Associations of Phenotypes with OCD PRS. Phenotypes arranged based on their main categories
[truncated: 2,243 more rows]
